# Supplementary material for: Prophage induction and acetate availability are associated with distinct Lactiplantibacillus plantarum electrode responses
Source: mSystems. 2026 Apr 30;11(5):e00183-26. doi: 10.1128/msystems.00183-26 (PMC13185627; doi:10.1128/msystems.00183-26)
Supplement: Table S1 — DEGs, anodic vs open circuit (mannitol). [file msystems.00183-26-s0002.xlsx]

## Sheet: AnvsOC_Results
Supplementary Table 1 - Differentially expressed genes, anodic vs. open-circuit (mannitol)
Locus tag	baseMean	log2FoldChange	lfcSE	stat	pvalue	padj	Gene	Name	negLog10PValue	significance	regulation	Symbol
LP_RS00840	548.047	1.55432	0.490051	3.17175	0.00151523	0.0391244	gene-LP_RS00840	hypothetical protein	2.81952	Significant	Upregulated
LP_RS01045	58.4857	1.47428	0.456831	3.22719	0.00125014	0.0342785	gene-LP_RS01045	cysteine synthase family protein	2.90304	Significant	Upregulated
LP_RS01055	733.539	1.81283	0.405708	4.46832	7.88374e-06	0.000424754	gene-LP_RS01055	nicotinamide riboside transporter PnuC	5.10327	Significant	Upregulated	pnuC
LP_RS01295	268.217	1.68388	0.514478	3.27299	0.00106418	0.0302602	gene-LP_RS01295	GNAT family N-acetyltransferase	2.97298	Significant	Upregulated
LP_RS02090	1336.18	2.0226	0.583511	3.46626	0.000527748	0.0157351	gene-LP_RS02090	sugar MFS transporter	3.27757	Significant	Upregulated
LP_RS02735	107.64	3.03339	0.813234	3.73003	0.000191456	0.00675816	gene-LP_RS02735	helix-turn-helix transcriptional regulator	3.71793	Significant	Upregulated
LP_RS02750	116.062	2.95374	0.926092	3.18946	0.00142537	0.0378693	gene-LP_RS02750	helix-turn-helix transcriptional regulator	2.84607	Significant	Upregulated
LP_RS02755	45.0391	3.05433	0.957939	3.18844	0.00143042	0.0378693	gene-LP_RS02755	hypothetical protein	2.84453	Significant	Upregulated
LP_RS02760	162.581	3.39104	0.607413	5.58276	2.36733e-08	2.50692e-06	gene-LP_RS02760	hypothetical protein	7.62574	Significant	Upregulated
LP_RS02765	68.1156	2.40339	0.565214	4.25218	2.11697e-05	0.00102632	gene-LP_RS02765	helix-turn-helix domain-containing protein	4.67429	Significant	Upregulated
LP_RS02770	112.565	2.12792	0.652372	3.26182	0.00110698	0.0310849	gene-LP_RS02770	hypothetical protein	2.95586	Significant	Upregulated
LP_RS02775	302.943	3.43092	0.769429	4.45905	8.23235e-06	0.000435889	gene-LP_RS02775	RecT family recombinase	5.08448	Significant	Upregulated
LP_RS02780	305.519	3.47459	0.701471	4.95329	7.29686e-07	5.21131e-05	gene-LP_RS02780	PD-(D/E)XK nuclease-like domain-containing protein	6.13686	Significant	Upregulated
LP_RS02785	266.203	2.25218	0.625554	3.6003	0.000317846	0.0103841	gene-LP_RS02785	DUF4373 domain-containing protein	3.49778	Significant	Upregulated
LP_RS02790	45.3907	2.78714	0.752559	3.70355	0.000212602	0.00733597	gene-LP_RS02790	hypothetical protein	3.67243	Significant	Upregulated
LP_RS02795	190.406	2.64957	0.498024	5.32017	1.0367e-07	8.84364e-06	gene-LP_RS02795	hypothetical protein	6.98435	Significant	Upregulated
LP_RS02810	81.1248	2.51215	0.591111	4.24988	2.13885e-05	0.00102632	gene-LP_RS02810	hypothetical protein	4.66982	Significant	Upregulated
LP_RS02815	193.911	1.98915	0.573414	3.46896	0.000522485	0.0157309	gene-LP_RS02815	hypothetical protein	3.28193	Significant	Upregulated
LP_RS02820	99.296	1.91335	0.495874	3.85853	0.000114072	0.00427215	gene-LP_RS02820	hypothetical protein	3.94282	Significant	Upregulated
LP_RS02825	188.445	1.98669	0.562973	3.52893	0.00041725	0.01321	gene-LP_RS02825	YopX family protein	3.3796	Significant	Upregulated
LP_RS02830	184.788	1.7637	0.505533	3.4888	0.0004852	0.0148399	gene-LP_RS02830	DUF1642 domain-containing protein	3.31408	Significant	Upregulated
LP_RS02850	235.331	3.35694	0.737263	4.55324	5.28252e-06	0.000294956	gene-LP_RS02850	terminase small subunit	5.27716	Significant	Upregulated
LP_RS02855	747.58	2.88659	0.484415	5.95893	2.53896e-09	4.10376e-07	gene-LP_RS02855	PBSX family phage terminase large subunit	8.59534	Significant	Upregulated
LP_RS02860	1182.52	2.95616	0.524926	5.63157	1.78581e-08	2.10931e-06	gene-LP_RS02860	phage portal protein	7.74817	Significant	Upregulated
LP_RS02865	448.156	2.74996	0.663199	4.14651	3.37588e-05	0.00146019	gene-LP_RS02865	minor capsid protein	4.47161	Significant	Upregulated
LP_RS02870	753.335	2.81242	0.669972	4.19781	2.69505e-05	0.00119949	gene-LP_RS02870	DUF4355 domain-containing protein	4.56943	Significant	Upregulated
LP_RS02875	2584.12	2.97306	0.602566	4.934	8.05627e-07	5.62291e-05	gene-LP_RS02875	major capsid protein	6.09387	Significant	Upregulated
LP_RS02880	740.112	3.11326	0.51861	6.00309	1.93603e-09	3.30307e-07	gene-LP_RS02880	phage head-tail connector protein	8.71309	Significant	Upregulated
LP_RS02885	267.801	3.06998	0.474016	6.47652	9.386e-11	2.6204e-08	gene-LP_RS02885	hypothetical protein	10.0275	Significant	Upregulated
LP_RS02890	673.233	2.7436	0.604732	4.53688	5.70931e-06	0.000313094	gene-LP_RS02890	tail protein	5.24342	Significant	Upregulated
LP_RS02895	253.97	2.57814	0.4924	5.23586	1.64221e-07	1.36304e-05	gene-LP_RS02895	hypothetical protein	6.78457	Significant	Upregulated
LP_RS02900	449.213	2.76584	0.414282	6.67624	2.45147e-11	8.36497e-09	gene-LP_RS02900	tail protein	10.6106	Significant	Upregulated
LP_RS02905	887.053	3.17915	0.588111	5.4057	6.45551e-08	5.83085e-06	gene-LP_RS02905	tail assembly chaperone	7.19007	Significant	Upregulated
LP_RS02910	181.78	2.77538	0.591359	4.69321	2.68945e-06	0.000158833	gene-LP_RS02910	hypothetical protein	5.57034	Significant	Upregulated
LP_RS02915	4627.46	2.5217	0.427062	5.90476	3.53167e-09	5.42287e-07	gene-LP_RS02915	tape measure protein	8.45202	Significant	Upregulated
LP_RS02920	833.252	2.38123	0.360214	6.61059	3.82786e-11	1.17554e-08	gene-LP_RS02920	phage tail protein	10.417	Significant	Upregulated
LP_RS02925	2458.86	2.28822	0.40125	5.70272	1.17911e-08	1.57437e-06	gene-LP_RS02925	phage tail spike protein	7.92845	Significant	Upregulated
LP_RS02930	537.162	2.15477	0.380334	5.66547	1.46621e-08	1.80109e-06	gene-LP_RS02930	SGNH/GDSL hydrolase family protein	7.8338	Significant	Upregulated
LP_RS02935	592.637	2.20511	0.404268	5.45458	4.90878e-08	4.7109e-06	gene-LP_RS02935	phage baseplate upper protein	7.30903	Significant	Upregulated
LP_RS02940	740.917	2.53342	0.406997	6.22466	4.82605e-10	1.05863e-07	gene-LP_RS02940	hypothetical protein	9.31641	Significant	Upregulated
LP_RS02945	382.859	2.27044	0.487826	4.6542	3.25248e-06	0.000188459	gene-LP_RS02945	DUF2977 domain-containing protein	5.48779	Significant	Upregulated
LP_RS02950	49.3157	2.82956	0.504602	5.60751	2.05262e-08	2.25129e-06	gene-LP_RS02950	XkdX family protein	7.68769	Significant	Upregulated
LP_RS02955	919.375	2.97467	0.569167	5.22636	1.72877e-07	1.38012e-05	gene-LP_RS02955	GH25 family lysozyme	6.76226	Significant	Upregulated
LP_RS02960	162.274	4.07247	0.663452	6.13831	8.34039e-10	1.60083e-07	gene-LP_RS02960	hypothetical protein	9.07881	Significant	Upregulated
LP_RS02965	561.212	2.58793	0.406514	6.36614	1.9385e-10	4.96095e-08	gene-LP_RS02965	phage holin	9.71253	Significant	Upregulated
LP_RS03230	441.885	2.85674	0.493381	5.79014	7.03292e-09	1.02848e-06	gene-LP_RS03230	phosphate ABC transporter substrate-binding protein PstS family protein	8.15286	Significant	Upregulated
LP_RS04630	951.615	1.93795	0.567838	3.41285	0.000642877	0.0189834	gene-LP_RS04630	Ldh family oxidoreductase	3.19187	Significant	Upregulated
LP_RS05285	903.255	3.20122	0.692527	4.62252	3.79104e-06	0.000215598	gene-LP_RS05285	NlpC/P60 family protein	5.42124	Significant	Upregulated
LP_RS05385	8261.6	2.00308	0.637865	3.1403	0.00168778	0.0428361	gene-LP_RS05385	ATP-binding cassette domain-containing protein	2.77268	Significant	Upregulated
LP_RS06135	293.774	1.77684	0.50881	3.49214	0.000479158	0.0148399	gene-LP_RS06135	FAD-dependent oxidoreductase	3.31952	Significant	Upregulated
LP_RS07380	298.255	1.51147	0.388645	3.88906	0.000100633	0.00391647	gene-LP_RS07380	aldose epimerase family protein	3.99726	Significant	Upregulated
LP_RS07795	199.71	2.68481	0.624504	4.2991	1.71491e-05	0.000849434	gene-LP_RS07795	sterile alpha motif-like domain-containing protein	4.76576	Significant	Upregulated
LP_RS08090	348.371	2.05477	0.66285	3.09989	0.0019359	0.0475611	gene-LP_RS08090	O-antigen ligase family protein	2.71312	Significant	Upregulated
LP_RS08810	310.101	1.44259	0.466957	3.08934	0.00200605	0.0485085	gene-LP_RS08810	FtsW/RodA/SpoVE family cell cycle protein	2.69766	Significant	Upregulated
LP_RS10245	296.359	3.24538	0.428049	7.58181	3.4078e-14	2.61634e-11	gene-LP_RS10245	phage holin	13.4675	Significant	Upregulated
LP_RS10250	190.243	2.78869	0.582746	4.78543	1.70621e-06	0.000104795	gene-LP_RS10250	hypothetical protein	5.76797	Significant	Upregulated
LP_RS10255	1830.24	3.11248	0.57468	5.41602	6.09388e-08	5.671e-06	gene-LP_RS10255	GH25 family lysozyme	7.21511	Significant	Upregulated
LP_RS10260	989.953	2.15166	0.441614	4.87226	1.10331e-06	7.36578e-05	gene-LP_RS10260	hypothetical protein	5.9573	Significant	Upregulated
LP_RS10265	2831.85	2.55182	0.442375	5.76845	8.00062e-09	1.11681e-06	gene-LP_RS10265	collagen-like protein	8.09688	Significant	Upregulated
LP_RS10270	4919.41	2.77384	0.401798	6.90357	5.07128e-12	2.22484e-09	gene-LP_RS10270	SGNH/GDSL hydrolase family protein	11.2949	Significant	Upregulated
LP_RS10275	381.846	3.39306	0.472435	7.18208	6.86595e-13	4.21707e-10	gene-LP_RS10275	hypothetical protein	12.1633	Significant	Upregulated
LP_RS10280	2328.39	3.05577	0.487358	6.27007	3.6088e-10	8.52509e-08	gene-LP_RS10280	phage tail protein	9.44264	Significant	Upregulated
LP_RS10285	1447.98	3.4398	0.423627	8.11988	4.66656e-16	7.1655e-13	gene-LP_RS10285	phage tail family protein	15.331	Significant	Upregulated
LP_RS10290	17449.4	2.89731	0.408634	7.09023	1.33889e-12	6.85288e-10	gene-LP_RS10290	tape measure protein	11.8733	Significant	Upregulated
LP_RS10295	2859.76	3.13319	0.665671	4.70681	2.5162e-06	0.000151515	gene-LP_RS10295	hypothetical protein	5.59926	Significant	Upregulated
LP_RS10300	1769.23	2.9849	0.531349	5.6176	1.93633e-08	2.20239e-06	gene-LP_RS10300	tail assembly chaperone	7.71302	Significant	Upregulated
LP_RS10305	2660	2.79988	0.660784	4.23721	2.26315e-05	0.0010604	gene-LP_RS10305	tail protein	4.64529	Significant	Upregulated
LP_RS10310	921.684	2.98086	0.48469	6.15003	7.74663e-10	1.58599e-07	gene-LP_RS10310	DUF3168 domain-containing protein	9.11089	Significant	Upregulated
LP_RS10315	2709.77	2.9535	0.667063	4.42761	9.52822e-06	0.000487686	gene-LP_RS10315	tail protein	5.02099	Significant	Upregulated
LP_RS10320	701.709	2.81695	0.552401	5.09948	3.40594e-07	2.55113e-05	gene-LP_RS10320	hypothetical protein	6.46776	Significant	Upregulated
LP_RS10325	1269.47	2.66166	0.647127	4.11305	3.90474e-05	0.00164267	gene-LP_RS10325	phage head-tail connector protein	4.40841	Significant	Upregulated
LP_RS10330	5245.71	3.0603	0.569603	5.3727	7.75662e-08	6.80588e-06	gene-LP_RS10330	major capsid protein	7.11033	Significant	Upregulated
LP_RS10335	2198.17	3.29907	0.602438	5.47619	4.34578e-08	4.30512e-06	gene-LP_RS10335	DUF4355 domain-containing protein	7.36193	Significant	Upregulated
LP_RS10340	1093.58	3.69667	0.552847	6.68661	2.28407e-11	8.36497e-09	gene-LP_RS10340	minor capsid protein	10.6413	Significant	Upregulated
LP_RS10345	3960.04	3.6297	0.596042	6.08967	1.13144e-09	2.04391e-07	gene-LP_RS10345	phage portal protein	8.94637	Significant	Upregulated
LP_RS10355	1060.96	3.42577	0.624608	5.48468	4.14229e-08	4.24032e-06	gene-LP_RS10355	terminase small subunit	7.38276	Significant	Upregulated
LP_RS10360	212.905	4.91409	0.631144	7.786	6.91621e-15	7.0799e-12	gene-LP_RS10360	hypothetical protein	14.1601	Significant	Upregulated
LP_RS10365	43.6621	2.73114	0.563999	4.84246	1.28244e-06	8.20494e-05	gene-LP_RS10365	tRNA-Trp	5.89196	Significant	Upregulated
LP_RS10370	22.5016	4.53184	0.897131	5.05147	4.38414e-07	3.20564e-05	gene-LP_RS10370	tRNA-Asn	6.35812	Significant	Upregulated
LP_RS10375	1221.02	2.5043	0.593548	4.21921	2.45162e-05	0.00112372	gene-LP_RS10375	ArpU family phage packaging/lysis transcriptional regulator	4.61055	Significant	Upregulated
LP_RS10380	53.9175	2.77394	0.718101	3.86289	0.000112055	0.00424842	gene-LP_RS10380	hypothetical protein	3.95057	Significant	Upregulated
LP_RS10385	242.905	2.22305	0.539653	4.1194	3.79862e-05	0.00162022	gene-LP_RS10385	hypothetical protein	4.42037	Significant	Upregulated
LP_RS10395	378.452	2.43949	0.581001	4.19878	2.68361e-05	0.00119949	gene-LP_RS10395	YopX family protein	4.57128	Significant	Upregulated
LP_RS10410	237.565	2.50905	0.75706	3.3142	0.000919047	0.0266264	gene-LP_RS10410	hypothetical protein	3.03666	Significant	Upregulated
LP_RS10420	665.921	2.60172	0.785835	3.31078	0.000930372	0.0267025	gene-LP_RS10420	DnaD domain protein	3.03134	Significant	Upregulated
LP_RS10430	742.508	2.73489	0.657044	4.16241	3.14908e-05	0.00138155	gene-LP_RS10430	AAA family ATPase	4.50182	Significant	Upregulated
LP_RS10450	503.456	2.95792	0.772707	3.82799	0.000129192	0.0047801	gene-LP_RS10450	DUF771 domain-containing protein	3.88876	Significant	Upregulated
LP_RS10795	468.358	2.74614	0.525696	5.22382	1.75268e-07	1.38012e-05	gene-LP_RS10795	homoserine dehydrogenase	6.7563	Significant	Upregulated
LP_RS12020	929.555	3.07818	0.726731	4.23565	2.27895e-05	0.0010604	gene-LP_RS12020	LysM domain-containing protein	4.64227	Significant	Upregulated
LP_RS12235	3544.39	3.13015	0.602972	5.19121	2.08935e-07	1.6041e-05	gene-LP_RS12235	YhgE/Pip domain-containing protein	6.67999	Significant	Upregulated
LP_RS12240	439.647	3.29176	0.676322	4.86715	1.13222e-06	7.39796e-05	gene-LP_RS12240	TetR/AcrR family transcriptional regulator	5.94607	Significant	Upregulated
LP_RS12245	1199.36	2.74486	0.482084	5.69375	1.24277e-08	1.59022e-06	gene-LP_RS12245	metalloregulator ArsR/SmtB family transcription factor	7.90561	Significant	Upregulated
LP_RS13955	324.161	2.03601	0.57013	3.57113	0.000355439	0.01149	gene-LP_RS13955	Na+/H+ antiporter NhaC	3.44924	Significant	Upregulated	nhaC
LP_RS14040	1918.52	3.3144	0.388405	8.53336	1.42152e-17	4.3655e-14	gene-LP_RS14040	VIT family protein	16.8472	Significant	Upregulated
LP_RS14045	902.632	2.18668	0.689457	3.17159	0.00151605	0.0391244	gene-LP_RS14045	VIT family protein	2.81929	Significant	Upregulated
LP_RS14120	261.221	1.93387	0.500006	3.86771	0.000109864	0.00421739	gene-LP_RS14120	prophage P3 protein 9	3.95915	Significant	Upregulated
LP_RS14125	550.654	2.32801	0.566756	4.10761	3.99775e-05	0.00165906	gene-LP_RS14125	DNA primase family protein	4.39818	Significant	Upregulated
LP_RS14130	325.167	2.3043	0.606884	3.79693	0.000146497	0.00535587	gene-LP_RS14130	bifunctional DNA primase/polymerase	3.83417	Significant	Upregulated
LP_RS14140	238.675	2.63512	0.722963	3.64489	0.000267504	0.00896383	gene-LP_RS14140	hypothetical protein	3.57267	Significant	Upregulated
LP_RS14145	215.981	2.29238	0.657366	3.48723	0.000488059	0.0148399	gene-LP_RS14145	hypothetical protein	3.31153	Significant	Upregulated
LP_RS14150	235.006	2.82122	0.644556	4.37699	1.2033e-05	0.000605791	gene-LP_RS14150	prophage P3 protein 3, phage-like repressor,C-term domain	4.91963	Significant	Upregulated
LP_RS14800	20882.3	3.48721	0.956998	3.6439	0.000268536	0.00896383	gene-LP_RS14800	transketolase	3.571	Significant	Upregulated	tkt
LP_RS14810	10393.7	3.04372	0.952211	3.19647	0.00139119	0.0374766	gene-LP_RS14810	PTS ascorbate transporter subunit IIC	2.85661	Significant	Upregulated
LP_RS15015	875.166	1.92633	0.488165	3.94606	7.94475e-05	0.00316861	gene-LP_RS15015	lactate oxidase	4.09992	Significant	Upregulated
LP_RS15020	457.361	1.80778	0.485066	3.72687	0.000193873	0.00676571	gene-LP_RS15020	thiamine pyrophosphate-binding protein	3.71248	Significant	Upregulated
LP_RS15710	94.5339	3.08333	0.761223	4.05049	5.11107e-05	0.00209281	gene-LP_RS15710	hypothetical protein	4.29149	Significant	Upregulated
LP_RS15870	23.539	3.015	0.678754	4.44196	8.91449e-06	0.000464007	gene-LP_RS15870	hypothetical protein	5.0499	Significant	Upregulated
LP_RS16000	69.6744	3.31044	0.688354	4.80922	1.51523e-06	9.49645e-05	gene-LP_RS16000	prophage P3 protein 3, phage-like repressor,N-term domain	5.81952	Significant	Upregulated
LP_RS16025	59.4267	3.33584	0.680703	4.90059	9.55515e-07	6.52086e-05	gene-LP_RS16025	hypothetical protein	6.01976	Significant	Upregulated
LP_RS16060	138.712	2.31097	0.722378	3.19911	0.00137852	0.037464	gene-LP_RS16060	hypothetical protein	2.86059	Significant	Upregulated
LP_RS16115	69.1183	1.45308	0.457816	3.17394	0.00150387	0.0391244	gene-LP_RS16115	SH3 domain-containing protein	2.82279	Significant	Upregulated
LP_RS16135	47.4195	2.4096	0.643626	3.74378	0.000181269	0.00654915	gene-LP_RS16135	hypothetical protein	3.74168	Significant	Upregulated
LP_RS00670	17038	-1.59421	0.409952	-3.88878	0.000100749	0.00391647	gene-LP_RS00670	dihydroxyacetone kinase subunit DhaK	3.99676	Significant	Downregulated	dhaK
LP_RS00675	10175.2	-1.50514	0.461673	-3.26018	0.00111343	0.0310849	gene-LP_RS00675	dihydroxyacetone kinase subunit DhaL	2.95334	Significant	Downregulated	dhaL
LP_RS00680	11480.3	-1.61839	0.432739	-3.73988	0.000184106	0.00657431	gene-LP_RS00680	dihydroxyacetone kinase phosphoryl donor subunit DhaM	3.73493	Significant	Downregulated	dhaM
LP_RS00685	28035	-1.82389	0.586761	-3.10841	0.00188098	0.0465847	gene-LP_RS00685	MIP/aquaporin family protein	2.72561	Significant	Downregulated
LP_RS02595	3564.6	-1.20176	0.325182	-3.69566	0.000219314	0.00748347	gene-LP_RS02595	ribose-5-phosphate isomerase RpiA	3.65893	Significant	Downregulated	rpiA
LP_RS06410	11726.7	-2.55411	0.80833	-3.15973	0.00157913	0.0404127	gene-LP_RS06410	DUF2975 domain-containing protein	2.80158	Significant	Downregulated
LP_RS07240	396.514	-1.17925	0.377011	-3.12788	0.00176072	0.0443212	gene-LP_RS07240	hypothetical protein	2.75431	Significant	Downregulated
LP_RS07275	16899.5	-3.18593	1.03057	-3.09143	0.00199195	0.0485085	gene-LP_RS07275	universal stress protein	2.70072	Significant	Downregulated
LP_RS07450	65829.8	-3.3564	1.07535	-3.12122	0.00180101	0.0449667	gene-LP_RS07450	universal stress protein	2.74448	Significant	Downregulated
LP_RS08275	316.38	-3.26531	0.905612	-3.60564	0.00031138	0.0102822	gene-LP_RS08275	MarR family transcriptional regulator	3.50671	Significant	Downregulated
LP_RS08280	1422.92	-3.47858	1.04747	-3.32092	0.000897214	0.0262414	gene-LP_RS08280	DUF6198 family protein	3.0471	Significant	Downregulated
LP_RS10715	740.522	-4.61149	1.1539	-3.99644	6.43015e-05	0.00259829	gene-LP_RS10715	hypothetical protein	4.19178	Significant	Downregulated
LP_RS11585	12480.3	-3.83139	1.07826	-3.5533	0.000380425	0.0121696	gene-LP_RS11585	ABC transporter ATP-binding protein	3.41973	Significant	Downregulated
LP_RS11590	11301.3	-3.2841	1.01666	-3.23029	0.00123667	0.0342145	gene-LP_RS11590	ABC transporter permease	2.90775	Significant	Downregulated
LP_RS15975	649.482	-3.54462	1.01109	-3.50573	0.000455359	0.0142695	gene-LP_RS15975	hypothetical protein	3.34165	Significant	Downregulated
