# Supplementary material for: Prophage induction and acetate availability are associated with distinct Lactiplantibacillus plantarum electrode responses
Source: mSystems. 2026 Apr 30;11(5):e00183-26. doi: 10.1128/msystems.00183-26 (PMC13185627; doi:10.1128/msystems.00183-26)
Supplement: Table S2 — DEGs, mannitol vs glucose. [file msystems.00183-26-s0003.xlsx]

## Sheet: AnvsOC_Results
Supplementary Table 2 - Differentially expressed genes, mannitol vs. glucose
Locus tag	baseMean	log2FoldChange	lfcSE	stat	pvalue	padj	Gene	Name	negLog10PValue	significance	regulation	Symbol
LP_RS00235	1519.22	1.93842	0.359188	5.39668	6.7885e-08	1.09988e-06	gene-LP_RS00235	flavodoxin domain-containing protein	7.16823	Significant	Upregulated
LP_RS00245	742.25	2.92975	0.268977	10.8922	1.25584e-27	1.51039e-25	gene-LP_RS00245	SDR family NAD(P)-dependent oxidoreductase	26.9011	Significant	Upregulated
LP_RS00250	716.28	3.25274	0.30176	10.7792	4.31619e-27	4.99879e-25	gene-LP_RS00250	acetoacetate decarboxylase family protein	26.3649	Significant	Upregulated
LP_RS00255	528.032	2.33407	0.301019	7.7539	8.91134e-15	3.02889e-13	gene-LP_RS00255	nitroreductase family protein	14.0501	Significant	Upregulated
LP_RS00260	858.981	2.96254	0.334327	8.86122	7.91458e-19	3.99176e-17	gene-LP_RS00260	helix-turn-helix domain-containing protein	18.1016	Significant	Upregulated
LP_RS00265	1273.45	1.33424	0.365993	3.64554	0.000266831	0.0019772	gene-LP_RS00265	beta-phosphoglucomutase	3.57376	Significant	Upregulated	pgmB
LP_RS00370	933.697	2.71863	0.338227	8.03788	9.14027e-16	3.5286e-14	gene-LP_RS00370	hypothetical protein	15.039	Significant	Upregulated
LP_RS00375	185.932	1.37014	0.423379	3.2362	0.00121135	0.00729842	gene-LP_RS00375	hypothetical protein	2.91673	Significant	Upregulated
LP_RS00380	1368.48	2.18225	0.288071	7.57541	3.57999e-14	1.14231e-12	gene-LP_RS00380	DUF4111 domain-containing protein	13.4461	Significant	Upregulated
LP_RS00520	1451.46	1.30304	0.326407	3.99207	6.54997e-05	0.00057533	gene-LP_RS00520	Hsp20/alpha crystallin family protein	4.18376	Significant	Upregulated
LP_RS00565	91428.3	1.96637	0.366526	5.36488	8.10035e-08	1.29896e-06	gene-LP_RS00565	oleate hydratase	7.0915	Significant	Upregulated
LP_RS00610	951.002	2.42259	0.415656	5.82834	5.5982e-09	1.042e-07	gene-LP_RS00610	helix-turn-helix transcriptional regulator	8.25195	Significant	Upregulated
LP_RS00615	2015.53	2.49175	0.317981	7.83616	4.64518e-15	1.63208e-13	gene-LP_RS00615	hypothetical protein	14.333	Significant	Upregulated
LP_RS00620	6019.59	2.74376	0.271683	10.0991	5.57307e-24	4.35675e-22	gene-LP_RS00620	hypothetical protein	23.2539	Significant	Upregulated
LP_RS00635	1011.62	1.05761	0.358225	2.95237	0.00315345	0.0164365	gene-LP_RS00635	ABC transporter ATP-binding protein	2.50121	Significant	Upregulated
LP_RS00695	3078.73	1.00061	0.294363	3.39923	0.000675751	0.00444858	gene-LP_RS00695	LacI family DNA-binding transcriptional regulator	3.17021	Significant	Upregulated
LP_RS00755	435.866	1.59051	0.331286	4.80103	1.57852e-06	2.03968e-05	gene-LP_RS00755	sucrose-specific PTS transporter subunit IIBC	5.80175	Significant	Upregulated
LP_RS00760	750.905	1.36995	0.399806	3.42653	0.000611356	0.00410238	gene-LP_RS00760	sucrose-6-phosphate hydrolase	3.21371	Significant	Upregulated
LP_RS00785	7468.14	3.78635	0.300871	12.5846	2.56551e-36	5.01397e-34	gene-LP_RS00785	alpha-glucosidase	35.5908	Significant	Upregulated
LP_RS00905	8585.59	1.01306	0.315743	3.20848	0.00133438	0.0079086	gene-LP_RS00905	aldo/keto reductase	2.87472	Significant	Upregulated
LP_RS00925	21806.3	3.34351	0.429398	7.7865	6.88908e-15	2.39357e-13	gene-LP_RS00925	glucosamine-6-phosphate deaminase	14.1618	Significant	Upregulated
LP_RS00935	84203.1	6.45015	0.418218	15.4229	1.14778e-53	3.58912e-51	gene-LP_RS00935	PTS mannitol-specific transporter subunit IIBC	52.9401	Significant	Upregulated
LP_RS00940	123857	5.69449	0.346082	16.4542	7.82919e-61	2.72021e-58	gene-LP_RS00940	helix-turn-helix domain-containing protein	60.1063	Significant	Upregulated
LP_RS00945	8081.1	4.30625	0.311979	13.803	2.44457e-43	6.37014e-41	gene-LP_RS00945	PTS sugar transporter subunit IIA	42.6118	Significant	Upregulated
LP_RS00950	26931.9	4.36501	0.357441	12.2118	2.688e-34	4.94434e-32	gene-LP_RS00950	mannitol-1-phosphate 5-dehydrogenase	33.5706	Significant	Upregulated
LP_RS00975	1581.13	3.17673	0.333363	9.52934	1.5829e-21	1.07603e-19	gene-LP_RS00975	hypothetical protein	20.8005	Significant	Upregulated
LP_RS00980	2339.04	3.13639	0.304699	10.2934	7.54786e-25	6.74347e-23	gene-LP_RS00980	nucleoside-diphosphate kinase	24.1222	Significant	Upregulated	ndk
LP_RS01000	294.184	1.49404	0.340252	4.39098	1.12843e-05	0.00012002	gene-LP_RS01000	PTS transporter subunit EIIC	4.94753	Significant	Upregulated
LP_RS01005	41.6805	1.3477	0.483909	2.78503	0.00535231	0.0256697	gene-LP_RS01005	hypothetical protein	2.27146	Significant	Upregulated
LP_RS01010	104.465	2.47343	0.48259	5.12533	2.97019e-07	4.3199e-06	gene-LP_RS01010	MupG family TIM beta-alpha barrel fold protein	6.52722	Significant	Upregulated
LP_RS01015	114.192	1.94284	0.459211	4.23082	2.32838e-05	0.00022824	gene-LP_RS01015	amidohydrolase/deacetylase family metallohydrolase	4.63295	Significant	Upregulated
LP_RS01020	155.636	2.31	0.485281	4.76013	1.93464e-06	2.4592e-05	gene-LP_RS01020	DgaE family pyridoxal phosphate-dependent ammonia lyase	5.7134	Significant	Upregulated
LP_RS01025	195.78	1.49221	0.399377	3.73636	0.000186703	0.00143093	gene-LP_RS01025	KDGP aldolase family protein	3.72885	Significant	Upregulated
LP_RS01030	213.884	1.62052	0.370458	4.37437	1.21786e-05	0.000128223	gene-LP_RS01030	sugar kinase	4.9144	Significant	Upregulated
LP_RS01120	999.095	1.11412	0.334258	3.33312	0.000858787	0.00545643	gene-LP_RS01120	Rrf2 family transcriptional regulator	3.06611	Significant	Upregulated
LP_RS01135	295.872	2.80672	0.338586	8.28955	1.13677e-16	4.80362e-15	gene-LP_RS01135	hypothetical protein	15.9443	Significant	Upregulated
LP_RS01140	65.4701	1.7868	0.484456	3.68826	0.000225796	0.00168915	gene-LP_RS01140	hypothetical protein	3.64628	Significant	Upregulated
LP_RS01145	68.2798	1.95782	0.434917	4.50159	6.74455e-06	7.61633e-05	gene-LP_RS01145	hypothetical protein	5.17105	Significant	Upregulated
LP_RS01180	71005.2	1.79813	0.333959	5.38428	7.2736e-08	1.1724e-06	gene-LP_RS01180	PTS cellobiose transporter subunit IIC	7.13825	Significant	Upregulated	celB
LP_RS01185	1458.98	1.39922	0.357754	3.91114	9.18621e-05	0.000766008	gene-LP_RS01185	hypothetical protein	4.03686	Significant	Upregulated
LP_RS01190	81.3069	1.93295	0.482599	4.00529	6.19404e-05	0.000550249	gene-LP_RS01190	hypothetical protein	4.20803	Significant	Upregulated
LP_RS01240	155.79	1.0086	0.341239	2.95571	0.00311946	0.0163393	gene-LP_RS01240	ABC transporter ATP-binding protein	2.50592	Significant	Upregulated
LP_RS01255	14777.7	1.05514	0.385969	2.73374	0.00626188	0.0291383	gene-LP_RS01255	LysM peptidoglycan-binding domain-containing protein	2.2033	Significant	Upregulated
LP_RS01290	21502.2	2.17983	0.261748	8.32797	8.224e-17	3.5228e-15	gene-LP_RS01290	acetate kinase	16.0849	Significant	Upregulated
LP_RS01340	11670.3	1.26832	0.291954	4.34424	1.39761e-05	0.000145923	gene-LP_RS01340	ASCH domain-containing protein	4.85461	Significant	Upregulated
LP_RS01555	4542.91	3.22376	0.424677	7.5911	3.17208e-14	1.03324e-12	gene-LP_RS01555	glycerol kinase GlpK	13.4987	Significant	Upregulated	glpK
LP_RS01560	3811.84	3.71023	0.360659	10.2874	8.03575e-25	6.97994e-23	gene-LP_RS01560	type 1 glycerol-3-phosphate oxidase	24.095	Significant	Upregulated	glpO
LP_RS01565	1267.09	3.76111	0.378408	9.93931	2.80778e-23	2.09046e-21	gene-LP_RS01565	MIP/aquaporin family protein	22.5516	Significant	Upregulated
LP_RS01660	784.612	1.29592	0.385392	3.36261	0.000772082	0.00498822	gene-LP_RS01660	sugar O-acetyltransferase	3.11234	Significant	Upregulated
LP_RS01665	2620.36	1.08044	0.281937	3.8322	0.000127	0.00101051	gene-LP_RS01665	MFS transporter	3.89619	Significant	Upregulated
LP_RS01670	1392.37	1.21957	0.307986	3.95981	7.50101e-05	0.000647946	gene-LP_RS01670	Cof-type HAD-IIB family hydrolase	4.12488	Significant	Upregulated
LP_RS01675	2648.91	1.26542	0.341988	3.70019	0.00021544	0.00161942	gene-LP_RS01675	AraC family transcriptional regulator	3.66667	Significant	Upregulated
LP_RS01680	798.81	1.06196	0.410207	2.58884	0.00962991	0.0414776	gene-LP_RS01680	Cof-type HAD-IIB family hydrolase	2.01638	Significant	Upregulated
LP_RS01825	943.942	1.56799	0.417022	3.75997	0.000169935	0.00131207	gene-LP_RS01825	GntR family transcriptional regulator	3.76972	Significant	Upregulated
LP_RS01830	1892.77	2.0181	0.430338	4.68956	2.73792e-06	3.37066e-05	gene-LP_RS01830	PTS sugar transporter subunit IIC	5.56258	Significant	Upregulated
LP_RS01840	421.091	1.81831	0.487971	3.72627	0.000194334	0.00148215	gene-LP_RS01840	DUF3284 domain-containing protein	3.71145	Significant	Upregulated
LP_RS01845	251.586	2.51274	0.362621	6.92939	4.22646e-12	1.08329e-10	gene-LP_RS01845	PTS sugar transporter subunit IIC	11.374	Significant	Upregulated
LP_RS01850	818.221	1.49394	0.298757	5.00054	5.71712e-07	8.01679e-06	gene-LP_RS01850	6-phospho-beta-glucosidase	6.24282	Significant	Upregulated
LP_RS01960	2871.31	1.1259	0.358604	3.13966	0.00169142	0.00968693	gene-LP_RS01960	pur operon repressor	2.77175	Significant	Upregulated	purR
LP_RS02085	345.449	4.35307	0.48889	8.90399	5.38744e-19	2.76172e-17	gene-LP_RS02085	deoxyribose-phosphate aldolase	18.2686	Significant	Upregulated	deoC
LP_RS02090	1332.49	4.73722	0.428574	11.0534	2.10954e-28	2.63862e-26	gene-LP_RS02090	sugar MFS transporter	27.6758	Significant	Upregulated
LP_RS02095	949.275	4.65977	0.445376	10.4625	1.28355e-25	1.29473e-23	gene-LP_RS02095	aldose 1-epimerase family protein	24.8916	Significant	Upregulated
LP_RS02100	719.852	4.94499	0.439697	11.2464	2.41333e-29	3.28108e-27	gene-LP_RS02100	ribokinase	28.6174	Significant	Upregulated	rbsK
LP_RS02105	3765.66	2.01969	0.511484	3.9487	7.85777e-05	0.000671345	gene-LP_RS02105	serine--tRNA ligase	4.1047	Significant	Upregulated	serS
LP_RS02150	11517.2	1.1017	0.30357	3.62915	0.000284352	0.00208725	gene-LP_RS02150	hypothetical protein	3.54614	Significant	Upregulated
LP_RS02255	57253.4	2.03659	0.35156	5.79302	6.91338e-09	1.26422e-07	gene-LP_RS02255	L-lactate dehydrogenase	8.16031	Significant	Upregulated
LP_RS02435	11787.8	1.16483	0.263576	4.41932	9.90117e-06	0.000106762	gene-LP_RS02435	cation-translocating P-type ATPase	5.00431	Significant	Upregulated
LP_RS02440	7199.05	1.24633	0.344014	3.6229	0.00029132	0.00213339	gene-LP_RS02440	hypothetical protein	3.53563	Significant	Upregulated
LP_RS02470	323.423	1.86559	0.315962	5.90447	3.53792e-09	6.87147e-08	gene-LP_RS02470	C39 family peptidase	8.45125	Significant	Upregulated
LP_RS02535	1461.15	1.11805	0.293688	3.80693	0.000140704	0.00111107	gene-LP_RS02535	PTS sugar transporter subunit IIB	3.85169	Significant	Upregulated
LP_RS03200	376787	1.20386	0.24246	4.96519	6.86341e-07	9.4131e-06	gene-LP_RS03200	ribosome-associated translation inhibitor RaiA	6.16346	Significant	Upregulated	raiA
LP_RS03330	490.296	1.55327	0.414322	3.74895	0.000177579	0.00136681	gene-LP_RS03330	M15 family metallopeptidase	3.75061	Significant	Upregulated
LP_RS03470	2574.97	1.36128	0.35334	3.85259	0.000116873	0.000946792	gene-LP_RS03470	bacterial Ig-like domain-containing protein	3.93229	Significant	Upregulated
LP_RS03500	23622.2	1.10917	0.311092	3.56541	0.000363291	0.00259957	gene-LP_RS03500	phosphate acetyltransferase	3.43974	Significant	Upregulated	pta
LP_RS03565	145235	3.15468	0.48919	6.44878	1.12755e-10	2.50061e-09	gene-LP_RS03565	glutamine--fructose-6-phosphate transaminase (isomerizing)	9.94786	Significant	Upregulated	glmS
LP_RS03635	309.265	1.22583	0.361723	3.38887	0.000701813	0.00460077	gene-LP_RS03635	hypothetical protein	3.15378	Significant	Upregulated
LP_RS03680	2101.49	1.88432	0.273935	6.87874	6.03841e-12	1.49858e-10	gene-LP_RS03680	pyruvate oxidase	11.2191	Significant	Upregulated	spxB
LP_RS03690	4574.36	1.43351	0.371581	3.85786	0.000114386	0.000929049	gene-LP_RS03690	thiamine pyrophosphate-binding protein	3.94163	Significant	Upregulated
LP_RS03720	520.789	1.49196	0.389269	3.83273	0.000126731	0.00101051	gene-LP_RS03720	transposase	3.89712	Significant	Upregulated
LP_RS03765	1224.57	1.46837	0.310732	4.72552	2.29531e-06	2.87098e-05	gene-LP_RS03765	HAD-IA family hydrolase	5.63916	Significant	Upregulated
LP_RS03775	257.721	2.44308	0.592976	4.12004	3.78805e-05	0.000349417	gene-LP_RS03775	hypothetical protein	4.42158	Significant	Upregulated
LP_RS03800	205.265	1.29609	0.32575	3.9788	6.92641e-05	0.000604997	gene-LP_RS03800	PTS glucose transporter subunit IIA	4.15949	Significant	Upregulated
LP_RS03805	351.448	1.32966	0.346402	3.83847	0.000123801	0.00099263	gene-LP_RS03805	PRD domain-containing protein	3.90728	Significant	Upregulated
LP_RS03810	980.884	1.12201	0.336922	3.33017	0.000867945	0.00549406	gene-LP_RS03810	PTS transporter subunit EIIC	3.06151	Significant	Upregulated
LP_RS03815	528.714	1.39	0.285283	4.87236	1.10275e-06	1.45498e-05	gene-LP_RS03815	ChbG/HpnK family deacetylase	5.95752	Significant	Upregulated
LP_RS03870	79342.8	1.3626	0.374536	3.6381	0.000274654	0.0020208	gene-LP_RS03870	hypothetical protein	3.56121	Significant	Upregulated
LP_RS03895	428.032	1.21602	0.354219	3.43296	0.000597022	0.00403216	gene-LP_RS03895	PRD domain-containing protein	3.22401	Significant	Upregulated
LP_RS03900	1256.57	1.00536	0.358309	2.80583	0.00501865	0.0244064	gene-LP_RS03900	PTS beta-glucoside transporter subunit IIBCA	2.29941	Significant	Upregulated
LP_RS03905	933.738	1.04565	0.302408	3.45773	0.000544743	0.00370307	gene-LP_RS03905	glycoside hydrolase family 1 protein	3.26381	Significant	Upregulated
LP_RS03925	3853.91	3.49899	0.378975	9.23277	2.63724e-20	1.5859e-18	gene-LP_RS03925	nitronate monooxygenase	19.5788	Significant	Upregulated
LP_RS04070	1042.67	1.85641	0.459732	4.03802	5.39043e-05	0.000488576	gene-LP_RS04070	MucBP domain-containing protein	4.26838	Significant	Upregulated
LP_RS04095	208.432	1.05899	0.310438	3.41127	0.000646606	0.00428376	gene-LP_RS04095	LysR family transcriptional regulator	3.18936	Significant	Upregulated
LP_RS04300	4011.94	1.27716	0.294152	4.34184	1.41294e-05	0.0001463	gene-LP_RS04300	Rrf2 family transcriptional regulator	4.84988	Significant	Upregulated
LP_RS04575	123057	1.18947	0.324593	3.66449	0.000247832	0.00184517	gene-LP_RS04575	NAD(P)/FAD-dependent oxidoreductase	3.60584	Significant	Upregulated
LP_RS04580	228475	2.16638	0.341352	6.34646	2.20324e-10	4.75139e-09	gene-LP_RS04580	extracellular electron transfer flavoprotein PplA	9.65694	Significant	Upregulated	pplA
LP_RS04585	8100.59	1.1476	0.289936	3.95812	7.55418e-05	0.000648954	gene-LP_RS04585	FAD:protein FMN transferase	4.12181	Significant	Upregulated
LP_RS04705	2856.72	1.62715	0.279018	5.8317	5.48652e-09	1.02733e-07	gene-LP_RS04705	L-lactate dehydrogenase	8.2607	Significant	Upregulated
LP_RS04710	8473.81	1.37992	0.288478	4.78346	1.72305e-06	2.21728e-05	gene-LP_RS04710	anion permease	5.7637	Significant	Upregulated
LP_RS04720	1543.37	1.12262	0.26391	4.25381	2.10161e-05	0.00020996	gene-LP_RS04720	malic enzyme-like NAD(P)-binding protein	4.67745	Significant	Upregulated
LP_RS04795	101.043	1.21381	0.433704	2.79871	0.00513068	0.0247822	gene-LP_RS04795	alpha/beta hydrolase	2.28982	Significant	Upregulated
LP_RS04835	9542.5	1.07682	0.335305	3.21146	0.00132063	0.00785095	gene-LP_RS04835	Gfo/Idh/MocA family oxidoreductase	2.87922	Significant	Upregulated
LP_RS04980	21455	2.01214	0.320476	6.27859	3.41657e-10	7.21865e-09	gene-LP_RS04980	hypothetical protein	9.46641	Significant	Upregulated
LP_RS04990	558.68	1.12016	0.266719	4.19978	2.67176e-05	0.000253939	gene-LP_RS04990	serine hydrolase domain-containing protein	4.5732	Significant	Upregulated
LP_RS05730	451.57	1.72854	0.295591	5.84773	4.98338e-09	9.38736e-08	gene-LP_RS05730	peptide-methionine (S)-S-oxide reductase MsrA	8.30248	Significant	Upregulated	msrA
LP_RS05780	2529.29	1.32615	0.346132	3.83135	0.000127442	0.00101145	gene-LP_RS05780	Cof-type HAD-IIB family hydrolase	3.89469	Significant	Upregulated
LP_RS05935	268.878	1.92325	0.38025	5.05785	4.24015e-07	6.05432e-06	gene-LP_RS05935	hypothetical protein	6.37262	Significant	Upregulated
LP_RS05965	14.2238	3.71753	1.16231	3.19839	0.00138198	0.00812305	gene-LP_RS05965	PTS sugar transporter subunit IIB	2.8595	Significant	Upregulated
LP_RS05970	294.576	1.0387	0.280172	3.70738	0.000209411	0.00158554	gene-LP_RS05970	PTS transporter subunit EIIC	3.679	Significant	Upregulated
LP_RS06055	480.981	1.87573	0.29136	6.43784	1.21187e-10	2.66867e-09	gene-LP_RS06055	NADPH-dependent FMN reductase	9.91654	Significant	Upregulated
LP_RS06060	2033.58	1.90749	0.288071	6.62159	3.55359e-11	8.11101e-10	gene-LP_RS06060	flavocytochrome c	10.4493	Significant	Upregulated
LP_RS06120	163.869	1.2349	0.393535	3.13796	0.0017013	0.00972571	gene-LP_RS06120	hypothetical protein	2.76922	Significant	Upregulated
LP_RS06130	512.868	1.00393	0.362405	2.77019	0.00560244	0.026615	gene-LP_RS06130	TetR family transcriptional regulator	2.25162	Significant	Upregulated
LP_RS06140	1836.93	2.01207	0.382982	5.25371	1.49068e-07	2.29624e-06	gene-LP_RS06140	WxL domain-containing protein	6.82661	Significant	Upregulated
LP_RS06145	288.504	1.51719	0.373792	4.05893	4.92989e-05	0.000450984	gene-LP_RS06145	LPXTG cell wall anchor domain-containing protein	4.30716	Significant	Upregulated
LP_RS06150	282.663	2.05043	0.388372	5.27954	1.29508e-07	2.02487e-06	gene-LP_RS06150	DUF916 and DUF3324 domain-containing protein	6.8877	Significant	Upregulated
LP_RS06155	84.8779	1.3614	0.42735	3.18569	0.00144411	0.00845643	gene-LP_RS06155	WxL domain-containing protein	2.8404	Significant	Upregulated
LP_RS06160	294.258	1.92819	0.428692	4.49784	6.86477e-06	7.69395e-05	gene-LP_RS06160	WxL domain-containing protein	5.16337	Significant	Upregulated
LP_RS06225	138.878	1.26168	0.455513	2.7698	0.00560899	0.026615	gene-LP_RS06225	FeoB-associated Cys-rich membrane protein	2.25112	Significant	Upregulated
LP_RS06230	2165.33	1.39641	0.413291	3.37877	0.000728116	0.00476322	gene-LP_RS06230	ferrous iron transport protein B	3.1378	Significant	Upregulated	feoB
LP_RS06475	41.8353	2.05955	0.623302	3.30426	0.000952261	0.00596473	gene-LP_RS06475	hypothetical protein	3.02124	Significant	Upregulated
LP_RS06490	1706.55	1.44122	0.308863	4.6662	3.06825e-06	3.71876e-05	gene-LP_RS06490	helix-turn-helix domain-containing protein	5.51311	Significant	Upregulated
LP_RS06635	31649.5	1.56866	0.400664	3.91516	9.0345e-05	0.000755371	gene-LP_RS06635	helix-turn-helix domain-containing protein	4.0441	Significant	Upregulated
LP_RS06675	584.464	2.07339	0.339931	6.09944	1.06443e-09	2.12005e-08	gene-LP_RS06675	hypothetical protein	8.97288	Significant	Upregulated
LP_RS07105	467.961	1.07492	0.417867	2.57241	0.0100994	0.0430258	gene-LP_RS07105	alcohol dehydrogenase catalytic domain-containing protein	1.9957	Significant	Upregulated
LP_RS07110	234.686	1.72668	0.448312	3.85151	0.000117391	0.000948532	gene-LP_RS07110	DUF1648 domain-containing protein	3.93036	Significant	Upregulated
LP_RS07125	31762.9	2.81817	0.3632	7.75928	8.54143e-15	2.93506e-13	gene-LP_RS07125	3-hydroxyacyl-ACP dehydratase FabZ	14.0685	Significant	Upregulated	fabZ
LP_RS07130	63912.4	2.99408	0.346186	8.64875	5.20657e-18	2.46681e-16	gene-LP_RS07130	beta-ketoacyl-ACP synthase III	17.2834	Significant	Upregulated
LP_RS07135	31053.7	2.68548	0.406516	6.6061	3.94582e-11	8.94101e-10	gene-LP_RS07135	acyl carrier protein	10.4039	Significant	Upregulated	acpP
LP_RS07140	32687.8	2.90952	0.383853	7.57979	3.46127e-14	1.11581e-12	gene-LP_RS07140	ACP S-malonyltransferase	13.4608	Significant	Upregulated
LP_RS07145	31817.4	2.94052	0.338855	8.67782	4.03432e-18	1.94082e-16	gene-LP_RS07145	3-oxoacyl-ACP reductase FabG	17.3942	Significant	Upregulated	fabG
LP_RS07150	49888.3	2.92459	0.382745	7.64108	2.15404e-14	7.10426e-13	gene-LP_RS07150	beta-ketoacyl-ACP synthase II	13.6667	Significant	Upregulated	fabF
LP_RS07155	8539.56	2.39615	0.411708	5.82003	5.88375e-09	1.08867e-07	gene-LP_RS07155	acetyl-CoA carboxylase biotin carboxyl carrier protein subunit	8.23035	Significant	Upregulated
LP_RS07160	12796.2	2.77643	0.386439	7.18466	6.73741e-13	1.86441e-11	gene-LP_RS07160	3-hydroxyacyl-ACP dehydratase FabZ family protein	12.1715	Significant	Upregulated
LP_RS07165	41104.7	2.37351	0.343097	6.91789	4.58406e-12	1.156e-10	gene-LP_RS07165	acetyl-CoA carboxylase biotin carboxylase subunit	11.3387	Significant	Upregulated
LP_RS07170	30898.3	2.25704	0.339997	6.6384	3.17112e-11	7.29125e-10	gene-LP_RS07170	acetyl-CoA carboxylase carboxyltransferase subunit beta	10.4988	Significant	Upregulated
LP_RS07175	15304.7	1.71956	0.381445	4.50802	6.54364e-06	7.44071e-05	gene-LP_RS07175	carboxyltransferase subunit alpha	5.18418	Significant	Upregulated	accA
LP_RS07180	12912.9	1.96032	0.36097	5.43069	5.6137e-08	9.28786e-07	gene-LP_RS07180	enoyl-ACP reductase FabI	7.25075	Significant	Upregulated	fabI
LP_RS07185	32209.8	1.80219	0.320591	5.62147	1.89336e-08	3.28919e-07	gene-LP_RS07185	4'-phosphopantetheinyl transferase superfamily protein	7.72277	Significant	Upregulated
LP_RS07260	369.672	1.34996	0.349519	3.86233	0.000112309	0.000916944	gene-LP_RS07260	putative quinol monooxygenase	3.94959	Significant	Upregulated
LP_RS07490	1.2241e+06	2.33158	0.277902	8.38996	4.86316e-17	2.14185e-15	gene-LP_RS07490	RNase P RNA component class B	16.3131	Significant	Upregulated	rnpB
LP_RS07515	283.659	1.43738	0.362637	3.9637	7.37974e-05	0.000641013	gene-LP_RS07515	nuclear transport factor 2 family protein	4.13196	Significant	Upregulated
LP_RS07570	222.884	1.16736	0.455529	2.56265	0.0103876	0.0441334	gene-LP_RS07570	ribonuclease HI family protein	1.98348	Significant	Upregulated
LP_RS07615	539.789	1.67127	0.35215	4.7459	2.07583e-06	2.62798e-05	gene-LP_RS07615	DUF1801 domain-containing protein	5.68281	Significant	Upregulated
LP_RS07740	72.1628	1.43892	0.567473	2.53566	0.0112236	0.0471089	gene-LP_RS07740	2-C-methyl-D-erythritol 4-phosphate cytidylyltransferase	1.94987	Significant	Upregulated
LP_RS07745	101.06	1.41948	0.473166	2.99997	0.00270009	0.0143836	gene-LP_RS07745	ribitol-5-phosphate dehydrogenase	2.56862	Significant	Upregulated
LP_RS07895	462.084	1.10583	0.360998	3.06327	0.00218934	0.0120955	gene-LP_RS07895	NAD(P)-binding domain-containing protein	2.65969	Significant	Upregulated
LP_RS07950	22906.5	1.31715	0.300416	4.38443	1.16291e-05	0.000122852	gene-LP_RS07950	hypothetical protein	4.93445	Significant	Upregulated
LP_RS08090	418.314	2.05157	0.505462	4.05881	4.93241e-05	0.000450984	gene-LP_RS08090	O-antigen ligase family protein	4.30694	Significant	Upregulated
LP_RS08110	20928	6.84182	0.340761	20.0781	1.1481e-89	4.48762e-87	gene-LP_RS08110	phosphoenolpyruvate synthase	88.94	Significant	Upregulated	ppsA
LP_RS08125	296.88	1.14239	0.33486	3.41154	0.000645979	0.00428376	gene-LP_RS08125	lipoprotein	3.18978	Significant	Upregulated
LP_RS08155	310.46	1.23711	0.309554	3.99644	6.43031e-05	0.000569619	gene-LP_RS08155	MarR family transcriptional regulator	4.19177	Significant	Upregulated
LP_RS08260	3425.67	1.09025	0.368771	2.95645	0.00311208	0.016328	gene-LP_RS08260	ABC transporter permease	2.50695	Significant	Upregulated
LP_RS08265	1018.55	1.43049	0.295748	4.83686	1.31905e-06	1.71861e-05	gene-LP_RS08265	ABC transporter ATP-binding protein	5.87974	Significant	Upregulated
LP_RS08290	64.6219	1.29173	0.452568	2.85423	0.00431419	0.0212448	gene-LP_RS08290	ATP-binding cassette domain-containing protein	2.3651	Significant	Upregulated
LP_RS08375	11247.1	1.09199	0.245778	4.443	8.87117e-06	9.69935e-05	gene-LP_RS08375	pyruvate, water dikinase regulatory protein	5.05202	Significant	Upregulated
LP_RS08795	554.933	1.56779	0.556187	2.81883	0.00481995	0.0235132	gene-LP_RS08795	LCP family protein	2.31696	Significant	Upregulated
LP_RS08805	754.969	1.50093	0.562137	2.67005	0.0075841	0.034123	gene-LP_RS08805	ABC transporter permease subunit	2.1201	Significant	Upregulated
LP_RS08810	314.766	2.63916	0.38936	6.7782	1.21684e-11	2.92696e-10	gene-LP_RS08810	FtsW/RodA/SpoVE family cell cycle protein	10.9148	Significant	Upregulated
LP_RS08830	1520.03	1.00283	0.313188	3.202	0.00136477	0.00805215	gene-LP_RS08830	heavy metal-binding domain-containing protein	2.86494	Significant	Upregulated
LP_RS08880	1484.84	3.08925	0.337036	9.16593	4.91236e-20	2.84462e-18	gene-LP_RS08880	DeoR/GlpR family DNA-binding transcription regulator	19.3087	Significant	Upregulated
LP_RS08885	5020.24	3.80047	0.332333	11.4357	2.77164e-30	3.93951e-28	gene-LP_RS08885	1-phosphofructokinase	29.5573	Significant	Upregulated	pfkB
LP_RS08890	17706.6	3.74646	0.355315	10.5441	5.4109e-26	5.63996e-24	gene-LP_RS08890	fructose-specific PTS transporter subunit EIIC	25.2667	Significant	Upregulated
LP_RS08895	694.161	1.04452	0.364012	2.86946	0.00411178	0.0203442	gene-LP_RS08895	metallophosphoesterase	2.38597	Significant	Upregulated
LP_RS08965	8809.48	1.4357	0.306443	4.68504	2.79903e-06	3.42509e-05	gene-LP_RS08965	iron-sulfur cluster biosynthesis family protein	5.55299	Significant	Upregulated
LP_RS09115	17041.9	1.1504	0.364594	3.15528	0.00160344	0.00926792	gene-LP_RS09115	dihydrolipoyl dehydrogenase	2.79495	Significant	Upregulated	lpdA
LP_RS09315	4042.54	1.2546	0.348355	3.60151	0.000316377	0.00230072	gene-LP_RS09315	cell division protein FtsL	3.4998	Significant	Upregulated	ftsL
LP_RS09420	1883.15	1.43693	0.465889	3.08429	0.0020404	0.0114138	gene-LP_RS09420	competence protein CoiA family protein	2.69029	Significant	Upregulated
LP_RS09425	32000.2	1.14344	0.362695	3.15263	0.00161809	0.00931815	gene-LP_RS09425	adaptor protein MecA	2.791	Significant	Upregulated
LP_RS09430	17828.6	1.90646	0.386656	4.93063	8.19635e-07	1.10474e-05	gene-LP_RS09430	transcriptional regulator SpxA	6.08638	Significant	Upregulated	spxA
LP_RS09680	41547.8	1.82823	0.31788	5.75134	8.85412e-09	1.6097e-07	gene-LP_RS09680	catabolite control protein A	8.05285	Significant	Upregulated	ccpA
LP_RS10010	12756.1	1.77404	0.628821	2.82122	0.00478418	0.0234118	gene-LP_RS10010	6S RNA	2.32019	Significant	Upregulated	ssrS
LP_RS10775	345.423	1.4289	0.339802	4.20508	2.60988e-05	0.000249575	gene-LP_RS10775	hypothetical protein	4.58338	Significant	Upregulated
LP_RS10825	15534.9	1.29697	0.388708	3.33661	0.000848056	0.00541198	gene-LP_RS10825	FAD-dependent oxidoreductase	3.07158	Significant	Upregulated
LP_RS10935	734.356	2.27512	0.330889	6.87579	6.16491e-12	1.51015e-10	gene-LP_RS10935	linear amide C-N hydrolase	11.2101	Significant	Upregulated
LP_RS11010	98.6637	2.03636	0.403034	5.05258	4.35883e-07	6.19548e-06	gene-LP_RS11010	GRP family sugar transporter	6.36063	Significant	Upregulated
LP_RS11015	93.0379	1.9715	0.394681	4.99518	5.8782e-07	8.20586e-06	gene-LP_RS11015	ROK family protein	6.23076	Significant	Upregulated
LP_RS11040	3341.29	1.74352	0.3348	5.20764	1.91255e-07	2.91734e-06	gene-LP_RS11040	fructose-6-phosphate aldolase	6.71839	Significant	Upregulated
LP_RS11140	2684.09	2.15395	0.451552	4.77011	1.84126e-06	2.35005e-05	gene-LP_RS11140	pyruvate oxidase	5.73488	Significant	Upregulated	spxB
LP_RS11155	2013.85	1.26617	0.319583	3.96194	7.43428e-05	0.000643961	gene-LP_RS11155	thioredoxin family protein	4.12876	Significant	Upregulated
LP_RS11280	3558.98	1.08099	0.41931	2.57802	0.00993682	0.0425481	gene-LP_RS11280	LytTR family DNA-binding domain-containing protein	2.00275	Significant	Upregulated
LP_RS11285	6831.89	2.02004	0.563578	3.58431	0.000337976	0.00243514	gene-LP_RS11285	DUF1836 domain-containing protein	3.47111	Significant	Upregulated
LP_RS11415	11834.6	1.23353	0.437544	2.81923	0.00481396	0.0235132	gene-LP_RS11415	carbamoyl phosphate synthase small subunit	2.3175	Significant	Upregulated
LP_RS11425	8666.92	1.31614	0.43291	3.04021	0.00236415	0.0128793	gene-LP_RS11425	aspartate carbamoyltransferase catalytic subunit	2.62633	Significant	Upregulated
LP_RS11530	13090.4	1.6465	0.252986	6.50827	7.60224e-11	1.71023e-09	gene-LP_RS11530	PAS domain-containing protein	10.1191	Significant	Upregulated
LP_RS11535	4154.06	1.50844	0.285798	5.278	1.30602e-07	2.0318e-06	gene-LP_RS11535	NADPH-dependent FMN reductase	6.88405	Significant	Upregulated
LP_RS11615	149.942	1.22883	0.342224	3.59071	0.000329783	0.0023816	gene-LP_RS11615	hypothetical protein	3.48177	Significant	Upregulated
LP_RS11640	83965.2	1.38187	0.325382	4.24692	2.16726e-05	0.000215829	gene-LP_RS11640	hypothetical protein	4.66409	Significant	Upregulated
LP_RS11645	7847.97	2.53826	0.281575	9.01452	1.97737e-19	1.12423e-17	gene-LP_RS11645	glycoside hydrolase family 13 protein	18.7039	Significant	Upregulated
LP_RS11690	3550.76	2.4503	0.310945	7.88015	3.26983e-15	1.17526e-13	gene-LP_RS11690	DUF871 domain-containing protein	14.4855	Significant	Upregulated
LP_RS11695	4504.04	2.57177	0.339953	7.56507	3.87642e-14	1.2244e-12	gene-LP_RS11695	GNAT family N-acetyltransferase	13.4116	Significant	Upregulated
LP_RS11735	13614.7	2.06604	0.389506	5.30426	1.13128e-07	1.78663e-06	gene-LP_RS11735	6-phospho-beta-glucosidase	6.94643	Significant	Upregulated
LP_RS11740	9343.69	1.70816	0.383254	4.45701	8.31126e-06	9.11906e-05	gene-LP_RS11740	6-phospho-beta-glucosidase	5.08033	Significant	Upregulated
LP_RS11745	11126.1	1.51912	0.359492	4.22574	2.38155e-05	0.000232722	gene-LP_RS11745	PTS lactose/cellobiose transporter subunit IIA	4.62314	Significant	Upregulated
LP_RS11750	8805.43	2.02261	0.322081	6.27982	3.38967e-10	7.21055e-09	gene-LP_RS11750	PTS sugar transporter subunit IIB	9.46984	Significant	Upregulated
LP_RS11775	3467.89	1.4953	0.395523	3.78056	0.000156478	0.00122021	gene-LP_RS11775	HAD family hydrolase	3.80555	Significant	Upregulated
LP_RS11810	2575.59	1.0294	0.325853	3.15909	0.00158262	0.00918154	gene-LP_RS11810	bacterial Ig-like domain-containing protein	2.80062	Significant	Upregulated
LP_RS11830	19226.6	3.2366	0.31735	10.1988	2.00664e-24	1.69589e-22	gene-LP_RS11830	amino acid permease	23.6975	Significant	Upregulated
LP_RS11835	726.738	1.29037	0.377032	3.42244	0.000620612	0.00414669	gene-LP_RS11835	MarR family transcriptional regulator	3.20718	Significant	Upregulated
LP_RS11900	1656.53	3.42388	0.308799	11.0877	1.43873e-28	1.87454e-26	gene-LP_RS11900	YueI family protein	27.842	Significant	Upregulated
LP_RS12245	1800.61	1.1788	0.390342	3.01993	0.00252835	0.0136282	gene-LP_RS12245	metalloregulator ArsR/SmtB family transcription factor	2.59716	Significant	Upregulated
LP_RS12485	546.742	1.0805	0.312359	3.45918	0.000541832	0.00369936	gene-LP_RS12485	MarR family transcriptional regulator	3.26614	Significant	Upregulated
LP_RS12490	52227.4	3.59426	0.301103	11.937	7.59323e-33	1.31911e-30	gene-LP_RS12490	nitroreductase family protein	32.1196	Significant	Upregulated
LP_RS12495	1024.76	2.96202	0.439768	6.73541	1.63474e-11	3.90215e-10	gene-LP_RS12495	N-acetylglucosamine-specific PTS transporter subunit IIBC	10.7866	Significant	Upregulated	nagE
LP_RS12520	43.1791	1.3961	0.541818	2.5767	0.00997486	0.0426112	gene-LP_RS12520	LPXTG cell wall anchor domain-containing protein	2.00109	Significant	Upregulated
LP_RS12525	272.969	1.01187	0.369059	2.74176	0.00611109	0.0287792	gene-LP_RS12525	DUF916 and DUF3324 domain-containing protein	2.21388	Significant	Upregulated
LP_RS12530	516.492	1.51719	0.495571	3.06149	0.00220235	0.0121295	gene-LP_RS12530	WxL domain-containing protein	2.65711	Significant	Upregulated
LP_RS12650	538.245	2.0418	0.410096	4.97885	6.39642e-07	8.81127e-06	gene-LP_RS12650	PTS sugar transporter subunit IIB	6.19406	Significant	Upregulated
LP_RS12655	2033.66	1.90965	0.285447	6.69002	2.23139e-11	5.24628e-10	gene-LP_RS12655	PTS sugar transporter subunit IIC	10.6514	Significant	Upregulated
LP_RS12660	1989.95	1.69828	0.289099	5.87439	4.24411e-09	8.09228e-08	gene-LP_RS12660	glycoside hydrolase family 1 protein	8.37221	Significant	Upregulated
LP_RS12795	676.648	1.42479	0.316986	4.49479	6.96386e-06	7.77714e-05	gene-LP_RS12795	matrixin family metalloprotease	5.15715	Significant	Upregulated
LP_RS12810	77.249	1.23742	0.428633	2.88689	0.00389067	0.019497	gene-LP_RS12810	SRPBCC family protein	2.40998	Significant	Upregulated
LP_RS12815	307.082	1.98851	0.391685	5.07681	3.83816e-07	5.53084e-06	gene-LP_RS12815	helix-turn-helix transcriptional regulator	6.41588	Significant	Upregulated
LP_RS12820	5256.09	2.35281	0.324421	7.25234	4.09626e-13	1.15396e-11	gene-LP_RS12820	glutamate/gamma-aminobutyrate family transporter YjeM	12.3876	Significant	Upregulated	yjeM
LP_RS12825	197.07	1.56	0.611881	2.54952	0.0107872	0.0455217	gene-LP_RS12825	transglycosylase	1.96709	Significant	Upregulated
LP_RS12830	4882.41	3.40861	0.319113	10.6815	1.24248e-26	1.38758e-24	gene-LP_RS12830	iron-containing alcohol dehydrogenase	25.9057	Significant	Upregulated
LP_RS12840	2384.44	4.48885	0.295348	15.1985	3.61919e-52	1.02884e-49	gene-LP_RS12840	NAD(P)-dependent alcohol dehydrogenase	51.4414	Significant	Upregulated
LP_RS12935	3432.46	1.35477	0.298207	4.54305	5.54454e-06	6.4214e-05	gene-LP_RS12935	Ig-like domain-containing protein	5.25613	Significant	Upregulated
LP_RS12940	2292.29	2.09893	0.362276	5.79375	6.88329e-09	1.26422e-07	gene-LP_RS12940	HAD family phosphatase	8.1622	Significant	Upregulated
LP_RS12995	6382.4	1.89821	0.405196	4.68468	2.80404e-06	3.42509e-05	gene-LP_RS12995	NAD-dependent succinate-semialdehyde dehydrogenase	5.55222	Significant	Upregulated
LP_RS13105	300.304	1.46706	0.369423	3.97122	7.15041e-05	0.000622823	gene-LP_RS13105	DUF916 and DUF3324 domain-containing protein	4.14567	Significant	Upregulated
LP_RS13110	944.45	1.27263	0.380938	3.34077	0.000835462	0.00534252	gene-LP_RS13110	WxL domain-containing protein	3.07807	Significant	Upregulated
LP_RS13115	2640.02	1.77201	0.344435	5.14468	2.67971e-07	3.99022e-06	gene-LP_RS13115	BspA family leucine-rich repeat surface protein	6.57191	Significant	Upregulated
LP_RS13140	564.008	1.76714	0.322547	5.47869	4.28484e-08	7.2036e-07	gene-LP_RS13140	LysR family transcriptional regulator	7.36807	Significant	Upregulated
LP_RS13155	12283.4	1.11342	0.381493	2.91859	0.00351617	0.0179365	gene-LP_RS13155	DNA starvation/stationary phase protection protein	2.45393	Significant	Upregulated
LP_RS13170	1807.06	1.37703	0.285768	4.81871	1.44493e-06	1.87481e-05	gene-LP_RS13170	PRD domain-containing protein	5.84015	Significant	Upregulated
LP_RS13175	1812.37	1.55275	0.2862	5.42541	5.78219e-08	9.51626e-07	gene-LP_RS13175	family 1 glycosylhydrolase	7.23791	Significant	Upregulated
LP_RS13180	1109.73	2.42766	0.322945	7.51727	5.59299e-14	1.68166e-12	gene-LP_RS13180	PTS beta-glucoside transporter subunit IIBCA	13.2524	Significant	Upregulated
LP_RS13185	339.224	1.51777	0.431103	3.52067	0.000430465	0.00299792	gene-LP_RS13185	YxeA family protein	3.36606	Significant	Upregulated
LP_RS13190	3434.88	1.63574	0.278931	5.86432	4.50966e-09	8.5465e-08	gene-LP_RS13190	transketolase	8.34586	Significant	Upregulated	tkt
LP_RS13195	1300.84	1.69077	0.337293	5.01276	5.36551e-07	7.59184e-06	gene-LP_RS13195	PTS ascorbate transporter subunit IIC	6.27039	Significant	Upregulated
LP_RS13205	934.763	1.75134	0.331146	5.28873	1.23169e-07	1.93542e-06	gene-LP_RS13205	PTS sugar transporter subunit IIA	6.9095	Significant	Upregulated
LP_RS13510	196.708	1.28282	0.388284	3.30383	0.000953746	0.00596473	gene-LP_RS13510	alpha-glucosidase	3.02057	Significant	Upregulated
LP_RS13545	552.841	2.12777	0.496697	4.28385	1.83687e-05	0.000184099	gene-LP_RS13545	amidohydrolase family protein	4.73592	Significant	Upregulated
LP_RS13550	1044.58	2.13141	0.492778	4.32529	1.5233e-05	0.000156176	gene-LP_RS13550	beta-glucoside-specific PTS transporter subunit IIABC	4.81721	Significant	Upregulated
LP_RS13555	938.484	2.03953	0.488017	4.17921	2.9253e-05	0.000273057	gene-LP_RS13555	neutral/alkaline non-lysosomal ceramidase N-terminal domain-containing protein	4.53383	Significant	Upregulated
LP_RS13560	394.992	1.9972	0.333857	5.98221	2.20133e-09	4.30223e-08	gene-LP_RS13560	hypothetical protein	8.65731	Significant	Upregulated
LP_RS13565	1100.3	1.27148	0.28759	4.42114	9.8182e-06	0.000106234	gene-LP_RS13565	LysR family transcriptional regulator	5.00797	Significant	Upregulated
LP_RS13620	6902.54	1.10844	0.363978	3.04535	0.0023241	0.0127053	gene-LP_RS13620	Fur family transcriptional regulator	2.63375	Significant	Upregulated
LP_RS13630	2206.6	1.45774	0.502507	2.90093	0.00372063	0.0187652	gene-LP_RS13630	PLDc N-terminal domain-containing protein	2.42938	Significant	Upregulated
LP_RS13655	10968.7	2.84373	0.397434	7.15524	8.35292e-13	2.25169e-11	gene-LP_RS13655	DegV family protein	12.0782	Significant	Upregulated
LP_RS13710	1042.07	1.33995	0.304205	4.40476	1.05901e-05	0.000113408	gene-LP_RS13710	tyrosine-protein phosphatase	4.9751	Significant	Upregulated
LP_RS13730	9957.48	1.94579	0.462802	4.20437	2.61811e-05	0.000249599	gene-LP_RS13730	KUP/HAK/KT family potassium transporter	4.58201	Significant	Upregulated
LP_RS13750	1305.17	1.78868	0.322246	5.55067	2.84579e-08	4.84628e-07	gene-LP_RS13750	multidrug efflux SMR transporter	7.5458	Significant	Upregulated
LP_RS13755	777.987	2.49235	0.480482	5.18718	2.135e-07	3.22519e-06	gene-LP_RS13755	SMR family transporter	6.6706	Significant	Upregulated
LP_RS13760	17686.7	4.55001	0.437979	10.3886	2.79301e-25	2.72929e-23	gene-LP_RS13760	hemolysin III family protein	24.5539	Significant	Upregulated
LP_RS13870	169849	3.49785	0.338423	10.3357	4.85708e-25	4.51329e-23	gene-LP_RS13870	formate C-acetyltransferase	24.3136	Significant	Upregulated	pflB
LP_RS13875	39711.1	3.64233	0.35747	10.1892	2.21637e-24	1.82384e-22	gene-LP_RS13875	pyruvate formate-lyase-activating protein	23.6544	Significant	Upregulated	pflA
LP_RS13880	1721.38	2.0747	0.368831	5.62507	1.85432e-08	3.23936e-07	gene-LP_RS13880	metal-sulfur cluster assembly factor	7.73182	Significant	Upregulated
LP_RS13885	6092.3	1.83779	0.324359	5.66592	1.46239e-08	2.61308e-07	gene-LP_RS13885	aldo/keto reductase	7.83494	Significant	Upregulated
LP_RS14010	5127.76	1.08602	0.431311	2.51796	0.0118037	0.0489523	gene-LP_RS14010	hypothetical protein	1.92798	Significant	Upregulated
LP_RS14025	1723.08	1.16699	0.327872	3.55929	0.000371861	0.00265481	gene-LP_RS14025	SDR family oxidoreductase	3.42962	Significant	Upregulated
LP_RS14030	258.333	1.80956	0.346241	5.2263	1.72937e-07	2.65085e-06	gene-LP_RS14030	GNAT family N-acetyltransferase	6.76211	Significant	Upregulated
LP_RS14145	284.694	1.56317	0.50073	3.12178	0.00179762	0.0101648	gene-LP_RS14145	hypothetical protein	2.7453	Significant	Upregulated
LP_RS14205	816.719	1.23688	0.260814	4.74236	2.11238e-06	2.66347e-05	gene-LP_RS14205	AEC family transporter	5.67523	Significant	Upregulated
LP_RS14285	24469.1	3.91226	0.306242	12.7751	2.25878e-37	4.70881e-35	gene-LP_RS14285	phosphoenolpyruvate carboxykinase (ATP)	36.6461	Significant	Upregulated
LP_RS14290	29631.9	1.67938	0.32753	5.12739	2.9379e-07	4.2929e-06	gene-LP_RS14290	LBP_cg2779 family protein	6.53196	Significant	Upregulated
LP_RS14365	839.524	2.71071	0.42788	6.33522	2.36999e-10	5.076e-09	gene-LP_RS14365	MIP/aquaporin family protein	9.62525	Significant	Upregulated
LP_RS14395	856.483	1.13103	0.320938	3.52413	0.000424869	0.00297218	gene-LP_RS14395	Crp/Fnr family transcriptional regulator	3.37175	Significant	Upregulated
LP_RS14410	26864.8	3.97806	0.347726	11.4402	2.63217e-30	3.91943e-28	gene-LP_RS14410	FAD-dependent oxidoreductase	29.5797	Significant	Upregulated
LP_RS14430	8.41194	3.45484	1.15889	2.98115	0.00287171	0.0151686	gene-LP_RS14430	WxL domain-containing protein	2.54186	Significant	Upregulated
LP_RS14495	74.7641	1.17688	0.462854	2.54265	0.0110014	0.0463006	gene-LP_RS14495	MFS transporter	1.95855	Significant	Upregulated
LP_RS14505	49.1933	1.54484	0.470061	3.28647	0.00101453	0.00628207	gene-LP_RS14505	MFS transporter	2.99373	Significant	Upregulated
LP_RS14510	469.118	1.25559	0.275858	4.55156	5.32501e-06	6.19007e-05	gene-LP_RS14510	AraC family transcriptional regulator	5.27368	Significant	Upregulated
LP_RS14525	179.503	2.15298	0.507301	4.24398	2.19585e-05	0.000217982	gene-LP_RS14525	LacI family DNA-binding transcriptional regulator	4.6584	Significant	Upregulated
LP_RS14530	5063.49	3.90448	0.438394	8.90634	5.27443e-19	2.74886e-17	gene-LP_RS14530	UDP-glucose--hexose-1-phosphate uridylyltransferase	18.2778	Significant	Upregulated
LP_RS14535	1164.05	3.667	0.495409	7.40196	1.3419e-13	3.95862e-12	gene-LP_RS14535	UDP-glucose 4-epimerase GalE	12.8723	Significant	Upregulated	galE
LP_RS14540	1873.31	4.06935	0.515099	7.90013	2.78615e-15	1.01306e-13	gene-LP_RS14540	galactokinase	14.555	Significant	Upregulated
LP_RS14545	1660.74	3.26323	0.366341	8.90764	5.21286e-19	2.74886e-17	gene-LP_RS14545	glycoside hydrolase family 2 TIM barrel-domain containing protein	18.2829	Significant	Upregulated
LP_RS14550	1195.23	3.80559	0.358331	10.6203	2.39691e-26	2.58453e-24	gene-LP_RS14550	beta-galactosidase small subunit	25.6203	Significant	Upregulated
LP_RS14555	5556.06	3.9861	0.503877	7.91087	2.55606e-15	9.40329e-14	gene-LP_RS14555	alpha-galactosidase	14.5924	Significant	Upregulated
LP_RS14560	23739.4	3.86794	0.413286	9.35899	8.05038e-21	5.13745e-19	gene-LP_RS14560	glycoside-pentoside-hexuronide (GPH):cation symporter	20.0942	Significant	Upregulated
LP_RS14565	3061.43	3.1171	0.364153	8.55988	1.12987e-17	5.19575e-16	gene-LP_RS14565	aldose epimerase family protein	16.947	Significant	Upregulated
LP_RS14575	3065.61	2.10764	0.256155	8.22796	1.90421e-16	7.76104e-15	gene-LP_RS14575	aldo/keto reductase	15.7203	Significant	Upregulated
LP_RS14595	1171.95	1.02903	0.247064	4.16502	3.11329e-05	0.00028974	gene-LP_RS14595	type I 3-dehydroquinate dehydratase	4.50678	Significant	Upregulated	aroD
LP_RS14600	305.877	1.14641	0.323753	3.54099	0.000398626	0.00280744	gene-LP_RS14600	shikimate dehydrogenase	3.39943	Significant	Upregulated
LP_RS14630	494.824	1.41203	0.314501	4.48974	7.13086e-06	7.9353e-05	gene-LP_RS14630	SDR family oxidoreductase	5.14686	Significant	Upregulated
LP_RS14635	467.304	1.67007	0.30369	5.49924	3.81439e-08	6.44735e-07	gene-LP_RS14635	sugar phosphate isomerase/epimerase	7.41858	Significant	Upregulated
LP_RS14645	1094.93	1.07039	0.33315	3.21294	0.00131382	0.00784028	gene-LP_RS14645	MFS transporter	2.88147	Significant	Upregulated
LP_RS14675	1151.59	1.45279	0.503065	2.88788	0.00387842	0.0194668	gene-LP_RS14675	BadF/BadG/BcrA/BcrD ATPase family protein	2.41135	Significant	Upregulated
LP_RS14715	51.366	1.78445	0.493049	3.61921	0.000295506	0.00215899	gene-LP_RS14715	PTS fructose transporter subunit IIA	3.52943	Significant	Upregulated
LP_RS14730	496.076	1.19191	0.28258	4.21797	2.46508e-05	0.000238647	gene-LP_RS14730	PTS transporter subunit EIIC	4.60817	Significant	Upregulated
LP_RS14735	224.726	1.48292	0.349982	4.23714	2.26386e-05	0.000222612	gene-LP_RS14735	N-acetylmuramic acid 6-phosphate etherase	4.64515	Significant	Upregulated	murQ
LP_RS14740	123.341	1.09761	0.401779	2.73188	0.00629732	0.0292162	gene-LP_RS14740	MupG family TIM beta-alpha barrel fold protein	2.20084	Significant	Upregulated
LP_RS14745	24987.3	1.05426	0.261501	4.03156	5.54068e-05	0.000499246	gene-LP_RS14745	glycoside hydrolase family 1 protein	4.25644	Significant	Upregulated
LP_RS14765	1002.65	1.30025	0.259541	5.00982	5.44807e-07	7.67392e-06	gene-LP_RS14765	glycosyl hydrolase family 65 protein	6.26376	Significant	Upregulated
LP_RS14795	2376.44	7.3146	0.559579	13.0716	4.78408e-39	1.06856e-36	gene-LP_RS14795	sugar-phosphatase	38.3202	Significant	Upregulated	yidA
LP_RS14800	22734.9	8.62692	0.628752	13.7207	7.63244e-43	1.83589e-40	gene-LP_RS14800	transketolase	42.1173	Significant	Upregulated	tkt
LP_RS14810	11038.3	7.28001	0.984561	7.39417	1.42295e-13	4.12678e-12	gene-LP_RS14810	PTS ascorbate transporter subunit IIC	12.8468	Significant	Upregulated
LP_RS14815	2319.09	5.79892	0.587697	9.86719	5.77602e-23	4.20038e-21	gene-LP_RS14815	PTS sugar transporter subunit IIB	22.2384	Significant	Upregulated
LP_RS14820	1176.21	4.90585	0.544436	9.01089	2.04395e-19	1.14132e-17	gene-LP_RS14820	PTS sugar transporter subunit IIA	18.6895	Significant	Upregulated
LP_RS14855	1946.46	1.95126	0.331147	5.89244	3.80545e-09	7.3004e-08	gene-LP_RS14855	DeoR/GlpR family DNA-binding transcription regulator	8.41959	Significant	Upregulated
LP_RS14860	14104.6	1.52406	0.31155	4.89186	9.98854e-07	1.33479e-05	gene-LP_RS14860	phosphoketolase family protein	6.0005	Significant	Upregulated
LP_RS14875	425.52	2.381	0.315978	7.53534	4.87066e-14	1.50797e-12	gene-LP_RS14875	L-arabinose isomerase	13.3124	Significant	Upregulated	araA
LP_RS14880	131.46	2.96701	0.503423	5.89367	3.77721e-09	7.29095e-08	gene-LP_RS14880	L-ribulose-5-phosphate 4-epimerase	8.42283	Significant	Upregulated
LP_RS14885	310.663	3.37006	0.394182	8.5495	1.23623e-17	5.60247e-16	gene-LP_RS14885	FGGY-family carbohydrate kinase	16.9079	Significant	Upregulated
LP_RS14890	233.726	2.71702	0.338821	8.01906	1.06561e-15	4.0636e-14	gene-LP_RS14890	sugar porter family MFS transporter	14.9724	Significant	Upregulated
LP_RS14920	222.296	1.22607	0.306876	3.99534	6.46009e-05	0.000570641	gene-LP_RS14920	sodium:solute symporter	4.18976	Significant	Upregulated
LP_RS14930	67.3564	1.68308	0.387471	4.34376	1.40067e-05	0.000145923	gene-LP_RS14930	sugar phosphate isomerase/epimerase	4.85366	Significant	Upregulated
LP_RS14935	568.621	1.84603	0.28709	6.43014	1.27483e-10	2.78768e-09	gene-LP_RS14935	ROK family protein	9.89455	Significant	Upregulated
LP_RS15005	206771	1.83869	0.439526	4.18335	2.87246e-05	0.000268928	gene-LP_RS15005	ATP-dependent protease ClpL	4.54175	Significant	Upregulated	clpL
LP_RS15030	14047.8	2.63258	0.319972	8.22753	1.9111e-16	7.76104e-15	gene-LP_RS15030	pyruvate oxidase	15.7187	Significant	Upregulated	spxB
LP_RS15060	44.0025	1.33944	0.480913	2.78521	0.00534924	0.0256697	gene-LP_RS15060	rhamnulokinase	2.27171	Significant	Upregulated	rhaB
LP_RS15065	39.9719	1.47406	0.48827	3.01895	0.00253648	0.0136282	gene-LP_RS15065	MFS transporter	2.59577	Significant	Upregulated
LP_RS15080	754.437	2.16252	0.347992	6.21427	5.15631e-10	1.07492e-08	gene-LP_RS15080	PTS sugar transporter subunit IIA	9.28766	Significant	Upregulated
LP_RS15085	181.671	2.36624	0.355079	6.66398	2.66508e-11	6.21918e-10	gene-LP_RS15085	PTS sugar transporter subunit IIB	10.5743	Significant	Upregulated
LP_RS15090	2627.4	2.39611	0.348954	6.86656	6.57704e-12	1.59429e-10	gene-LP_RS15090	PTS transporter subunit IIC	11.182	Significant	Upregulated
LP_RS15095	1739.98	2.79915	0.366342	7.64083	2.15831e-14	7.10426e-13	gene-LP_RS15095	class II aldolase/adducin family protein	13.6659	Significant	Upregulated
LP_RS15100	7927.25	2.56502	0.361101	7.10335	1.2177e-12	3.19979e-11	gene-LP_RS15100	sugar porter family MFS transporter	11.9145	Significant	Upregulated
LP_RS15105	4000.03	2.93757	0.284243	10.3347	4.90732e-25	4.51329e-23	gene-LP_RS15105	Gfo/Idh/MocA family oxidoreductase	24.3092	Significant	Upregulated
LP_RS15110	3131.62	2.69819	0.28638	9.42171	4.43802e-21	2.89118e-19	gene-LP_RS15110	Gfo/Idh/MocA family oxidoreductase	20.3528	Significant	Upregulated
LP_RS15115	1796.61	2.80505	0.312916	8.96422	3.12474e-19	1.71422e-17	gene-LP_RS15115	myo-inosose-2 dehydratase	18.5052	Significant	Upregulated	iolE
LP_RS15120	3419.94	2.42761	0.308344	7.87307	3.46054e-15	1.22967e-13	gene-LP_RS15120	inositol 2-dehydrogenase	14.4609	Significant	Upregulated	iolG
LP_RS15125	835.583	1.6394	0.353717	4.63477	3.57333e-06	4.29761e-05	gene-LP_RS15125	sugar porter family MFS transporter	5.44693	Significant	Upregulated
LP_RS15130	990.986	2.32618	0.412644	5.63725	1.7279e-08	3.03548e-07	gene-LP_RS15130	inositol 2-dehydrogenase	7.76248	Significant	Upregulated	iolG
LP_RS15135	1124.75	2.55498	0.313204	8.15758	3.41816e-16	1.35299e-14	gene-LP_RS15135	heme-degrading domain-containing protein	15.4662	Significant	Upregulated
LP_RS15140	2037.89	2.51408	0.362896	6.92782	4.27373e-12	1.0865e-10	gene-LP_RS15140	NADP-dependent oxidoreductase	11.3692	Significant	Upregulated
LP_RS15190	1553.64	2.31075	0.312519	7.39395	1.4253e-13	4.12678e-12	gene-LP_RS15190	SLC45 family MFS transporter	12.8461	Significant	Upregulated
LP_RS15195	962.503	2.77271	0.325142	8.52768	1.49315e-17	6.67012e-16	gene-LP_RS15195	alpha-glucosidase	16.8259	Significant	Upregulated
LP_RS15210	1194.85	1.23331	0.321222	3.83944	0.000123318	0.000991297	gene-LP_RS15210	alpha-mannosidase	3.90897	Significant	Upregulated
LP_RS15230	949.132	2.54338	0.33783	7.52859	5.12911e-14	1.57242e-12	gene-LP_RS15230	sn-glycerol-3-phosphate ABC transporter ATP-binding protein UgpC	13.29	Significant	Upregulated	ugpC
LP_RS15260	1337.1	1.26524	0.292223	4.32971	1.49305e-05	0.000154084	gene-LP_RS15260	ABC transporter substrate-binding protein	4.82593	Significant	Upregulated
LP_RS15265	607.281	1.79995	0.293551	6.13163	8.69853e-10	1.74361e-08	gene-LP_RS15265	carbohydrate ABC transporter permease	9.06055	Significant	Upregulated
LP_RS15270	817.431	1.7018	0.331605	5.13201	2.86662e-07	4.22827e-06	gene-LP_RS15270	ABC transporter permease subunit	6.54263	Significant	Upregulated
LP_RS15290	196.732	1.0509	0.325215	3.2314	0.00123186	0.00740774	gene-LP_RS15290	ABC transporter ATP-binding protein	2.90944	Significant	Upregulated
LP_RS15295	64.3813	1.71469	0.486692	3.52314	0.000426459	0.00297665	gene-LP_RS15295	LacI family DNA-binding transcriptional regulator	3.37012	Significant	Upregulated
LP_RS15300	49.3088	1.6572	0.475783	3.4831	0.000495649	0.00342897	gene-LP_RS15300	helix-turn-helix domain-containing protein	3.30483	Significant	Upregulated
LP_RS15305	22356.6	8.33865	0.294456	28.3189	2.02501e-176	3.1661e-173	gene-LP_RS15305	PTS glucitol/sorbitol transporter subunit IIA	175.694	Significant	Upregulated
LP_RS15310	31637	8.10218	0.263791	30.7144	3.66125e-207	1.14487e-203	gene-LP_RS15310	PTS glucitol/sorbitol transporter subunit IIB	206.436	Significant	Upregulated
LP_RS15315	11126.1	7.67674	0.334774	22.9311	2.27522e-116	1.42293e-113	gene-LP_RS15315	PTS glucitol/sorbitol transporter subunit IIC	115.643	Significant	Upregulated
LP_RS15320	9910.94	7.8086	0.299244	26.0944	4.21853e-150	4.39712e-147	gene-LP_RS15320	transcriptional regulator GutM	149.375	Significant	Upregulated
LP_RS15325	36405	7.65815	0.369322	20.7357	1.64921e-95	7.36728e-93	gene-LP_RS15325	HTH domain-containing protein	94.7827	Significant	Upregulated
LP_RS15330	15762.1	7.85838	0.335799	23.4021	4.07184e-121	3.18316e-118	gene-LP_RS15330	SDR family oxidoreductase	120.39	Significant	Upregulated
LP_RS15335	1986.33	2.25128	0.363922	6.18617	6.16428e-10	1.25167e-08	gene-LP_RS15335	GRP family sugar transporter	9.21012	Significant	Upregulated
LP_RS15340	457.275	2.53192	0.355592	7.12029	1.07697e-12	2.85397e-11	gene-LP_RS15340	D-ribose pyranase	11.9678	Significant	Upregulated	rbsD
LP_RS15345	1104.92	2.01162	0.327671	6.13914	8.29671e-10	1.67379e-08	gene-LP_RS15345	ribokinase	9.08109	Significant	Upregulated	rbsK
LP_RS15355	349313	7.62101	0.355755	21.4221	8.32254e-102	4.33743e-99	gene-LP_RS15355	bifunctional acetaldehyde-CoA/alcohol dehydrogenase	101.08	Significant	Upregulated	adhE
LP_RS15370	211.594	1.00559	0.398676	2.52232	0.0116583	0.0484135	gene-LP_RS15370	phenolic acid decarboxylase	1.93337	Significant	Upregulated
LP_RS15485	7079.73	1.10368	0.413771	2.66738	0.00764455	0.0343455	gene-LP_RS15485	type II toxin-antitoxin system RelB/DinJ family antitoxin	2.11665	Significant	Upregulated
LP_RS15695	160.943	1.78766	0.48865	3.65836	0.000253835	0.00188538	gene-LP_RS15695	hypothetical protein	3.59545	Significant	Upregulated
LP_RS15810	94.0415	1.14871	0.453902	2.53074	0.0113824	0.0474568	gene-LP_RS15810	hypothetical protein	1.94377	Significant	Upregulated
LP_RS15925	2061.28	1.69038	0.429323	3.93731	8.24009e-05	0.000694522	gene-LP_RS15925	hypothetical protein	4.08407	Significant	Upregulated
LP_RS15930	2048.67	2.26986	0.39507	5.74547	9.16639e-09	1.65684e-07	gene-LP_RS15930	hypothetical protein	8.0378	Significant	Upregulated
LP_RS15970	1899.05	3.14826	0.3391	9.28418	1.62961e-20	9.99172e-19	gene-LP_RS15970	hypothetical protein	19.7879	Significant	Upregulated
LP_RS15975	72.9385	2.37992	0.467837	5.08707	3.63638e-07	5.26433e-06	gene-LP_RS15975	hypothetical protein	6.43933	Significant	Upregulated
LP_RS00035	6008.91	-1.75564	0.30611	-5.73531	9.73356e-09	1.74924e-07	gene-LP_RS00035	30S ribosomal protein S6	8.01173	Significant	Downregulated	rpsF
LP_RS00040	43867.2	-1.19442	0.366384	-3.26001	0.00111406	0.00683074	gene-LP_RS00040	single-stranded DNA-binding protein	2.95309	Significant	Downregulated	ssb
LP_RS00045	4755.89	-1.32102	0.384876	-3.43234	0.000598397	0.00403273	gene-LP_RS00045	30S ribosomal protein S18	3.22301	Significant	Downregulated	rpsR
LP_RS00385	937.753	-2.04706	0.454749	-4.50152	6.74679e-06	7.61633e-05	gene-LP_RS00385	hypothetical protein	5.1709	Significant	Downregulated
LP_RS00395	183.615	-1.57873	0.422629	-3.73549	0.000187349	0.00143237	gene-LP_RS00395	energy-coupling factor transporter transmembrane component T	3.72735	Significant	Downregulated
LP_RS00400	160	-1.16252	0.325453	-3.57199	0.000354281	0.00254091	gene-LP_RS00400	cobalt transporter CbiM	3.45065	Significant	Downregulated	cbiM
LP_RS00550	563.616	-1.78868	0.462822	-3.86474	0.00011121	0.000912738	gene-LP_RS00550	aldo/keto reductase	3.95386	Significant	Downregulated
LP_RS00575	1211.57	-1.00358	0.338657	-2.9634	0.00304265	0.0160174	gene-LP_RS00575	hypothetical protein	2.51675	Significant	Downregulated
LP_RS00585	4718.59	-1.4608	0.262692	-5.56087	2.6843e-08	4.61198e-07	gene-LP_RS00585	energy-coupling factor transporter transmembrane component T	7.57117	Significant	Downregulated
LP_RS00590	6191.51	-1.00277	0.321543	-3.11861	0.00181707	0.0102378	gene-LP_RS00590	ABC transporter ATP-binding protein	2.74063	Significant	Downregulated
LP_RS00595	2234.48	-1.32094	0.32334	-4.08529	4.40211e-05	0.000404864	gene-LP_RS00595	ECF-type riboflavin transporter substrate-binding protein	4.35634	Significant	Downregulated
LP_RS00600	675.989	-1.28669	0.389331	-3.30488	0.000950164	0.00596473	gene-LP_RS00600	hypothetical protein	3.0222	Significant	Downregulated
LP_RS00655	811.649	-1.36111	0.301256	-4.51812	6.23923e-06	7.14655e-05	gene-LP_RS00655	folate family ECF transporter S component	5.20487	Significant	Downregulated
LP_RS00845	421.861	-1.3776	0.300261	-4.58803	4.47457e-06	5.3e-05	gene-LP_RS00845	DUF1801 domain-containing protein	5.34925	Significant	Downregulated
LP_RS00850	748.087	-1.32165	0.333883	-3.95842	7.54457e-05	0.000648954	gene-LP_RS00850	NFACT RNA binding domain-containing protein	4.12237	Significant	Downregulated
LP_RS00855	1734.73	-3.11687	0.322056	-9.67802	3.73892e-22	2.59813e-20	gene-LP_RS00855	acetate/propionate family kinase	21.4273	Significant	Downregulated
LP_RS00865	317.078	-2.8069	0.379185	-7.40247	1.33678e-13	3.95862e-12	gene-LP_RS00865	CrcB family protein	12.8739	Significant	Downregulated
LP_RS00870	258.389	-2.85786	0.310671	-9.19899	3.61342e-20	2.13192e-18	gene-LP_RS00870	CrcB family protein	19.4421	Significant	Downregulated
LP_RS01035	425.108	-2.44411	0.281042	-8.69661	3.41946e-18	1.67073e-16	gene-LP_RS01035	serine O-acetyltransferase EpsC	17.466	Significant	Downregulated	epsC
LP_RS01040	664.156	-2.4793	0.343412	-7.21961	5.21388e-13	1.4557e-11	gene-LP_RS01040	aminotransferase class I/II-fold pyridoxal phosphate-dependent enzyme	12.2828	Significant	Downregulated
LP_RS01045	268.306	-2.06765	0.295151	-7.0054	2.46279e-12	6.41762e-11	gene-LP_RS01045	cysteine synthase family protein	11.6086	Significant	Downregulated
LP_RS01050	6476.79	-1.30385	0.262972	-4.95813	7.11741e-07	9.71884e-06	gene-LP_RS01050	type I methionyl aminopeptidase	6.14768	Significant	Downregulated	map
LP_RS01055	15023.3	-4.38998	0.383697	-11.4413	2.60029e-30	3.91943e-28	gene-LP_RS01055	nicotinamide riboside transporter PnuC	29.585	Significant	Downregulated	pnuC
LP_RS01105	64525.5	-1.00811	0.310958	-3.24196	0.00118711	0.00718004	gene-LP_RS01105	glycosyltransferase	2.92551	Significant	Downregulated
LP_RS01110	4445.76	-1.25415	0.423838	-2.95904	0.00308603	0.0162185	gene-LP_RS01110	UbiX family flavin prenyltransferase	2.5106	Significant	Downregulated
LP_RS01395	582.397	-1.75679	0.466222	-3.76814	0.000164467	0.00127615	gene-LP_RS01395	hypothetical protein	3.78392	Significant	Downregulated
LP_RS01425	8355.32	-1.52478	0.386286	-3.94727	7.90472e-05	0.000673517	gene-LP_RS01425	pyridoxal phosphate-dependent aminotransferase	4.10211	Significant	Downregulated
LP_RS01465	631.418	-2.67412	0.594263	-4.49989	6.79882e-06	7.64744e-05	gene-LP_RS01465	L-lactate dehydrogenase	5.16757	Significant	Downregulated
LP_RS01685	1655.24	-1.08937	0.253428	-4.29853	1.71932e-05	0.00017343	gene-LP_RS01685	branched-chain amino acid transport system II carrier protein	4.76464	Significant	Downregulated	brnQ
LP_RS01690	2850.84	-1.04377	0.249162	-4.18915	2.80005e-05	0.000263532	gene-LP_RS01690	cation:proton antiporter	4.55283	Significant	Downregulated
LP_RS01815	2565.28	-1.09564	0.349246	-3.13715	0.00170598	0.00973466	gene-LP_RS01815	carbon-nitrogen family hydrolase	2.76803	Significant	Downregulated
LP_RS02025	2791.6	-3.92831	0.439647	-8.93514	4.06655e-19	2.19243e-17	gene-LP_RS02025	lysine biosynthesis protein LysW	18.3908	Significant	Downregulated	lysW
LP_RS02030	8092.21	-3.54704	0.433516	-8.18203	2.791e-16	1.1189e-14	gene-LP_RS02030	RimK family alpha-L-glutamate ligase	15.5542	Significant	Downregulated
LP_RS02035	2563.81	-3.41589	0.338023	-10.1055	5.22215e-24	4.1871e-22	gene-LP_RS02035	DegT/DnrJ/EryC1/StrS family aminotransferase	23.2822	Significant	Downregulated
LP_RS02040	10533.8	-3.36899	0.403212	-8.3554	6.521e-17	2.83211e-15	gene-LP_RS02040	DegT/DnrJ/EryC1/StrS family aminotransferase	16.1857	Significant	Downregulated
LP_RS02045	7640.52	-3.21553	0.40181	-8.00262	1.21801e-15	4.58882e-14	gene-LP_RS02045	N-acetyl-gamma-glutamyl-phosphate reductase	14.9143	Significant	Downregulated	argC
LP_RS02050	13620.1	-3.30776	0.382743	-8.64226	5.51098e-18	2.57207e-16	gene-LP_RS02050	M20/M25/M40 family metallo-hydrolase	17.2588	Significant	Downregulated
LP_RS02055	4856.84	-3.60132	0.408911	-8.80709	1.28431e-18	6.37468e-17	gene-LP_RS02055	1-deoxy-D-xylulose-5-phosphate synthase N-terminal domain-containing protein	17.8913	Significant	Downregulated
LP_RS02060	3115.68	-3.7335	0.452239	-8.25559	1.51154e-16	6.30212e-15	gene-LP_RS02060	NAD(P)H-dependent oxidoreductase	15.8206	Significant	Downregulated
LP_RS02065	4717.4	-3.36886	0.355248	-9.48312	2.4679e-21	1.64194e-19	gene-LP_RS02065	transketolase	20.6077	Significant	Downregulated
LP_RS02070	9088.07	-3.31539	0.480563	-6.89897	5.23791e-12	1.31032e-10	gene-LP_RS02070	MFS transporter	11.2808	Significant	Downregulated
LP_RS02075	9028.62	-2.79	0.414402	-6.7326	1.66658e-11	3.94803e-10	gene-LP_RS02075	ATP-grasp domain-containing protein	10.7782	Significant	Downregulated
LP_RS02190	30489.8	-1.09887	0.366623	-2.99726	0.00272417	0.0144626	gene-LP_RS02190	alanine racemase	2.56477	Significant	Downregulated	alr
LP_RS02240	276.841	-1.05689	0.314831	-3.357	0.000787943	0.0050802	gene-LP_RS02240	QueT transporter family protein	3.10351	Significant	Downregulated
LP_RS02245	6502.9	-1.21239	0.447869	-2.70701	0.0067892	0.0311288	gene-LP_RS02245	cyclic di-AMP binding protein CbpA	2.16818	Significant	Downregulated	cbpA
LP_RS02275	850.751	-1.23779	0.409479	-3.02284	0.00250417	0.0135305	gene-LP_RS02275	RNA-binding S4 domain-containing protein	2.60134	Significant	Downregulated
LP_RS02325	852.664	-2.16452	0.634974	-3.40884	0.0006524	0.00431301	gene-LP_RS02325	tRNA-Ile	3.18549	Significant	Downregulated
LP_RS02330	148.802	-2.27084	0.662315	-3.42863	0.00060663	0.00407942	gene-LP_RS02330	tRNA-Ala	3.21708	Significant	Downregulated
LP_RS02350	208.101	-1.82987	0.673965	-2.71508	0.00662601	0.0305598	gene-LP_RS02350	tRNA-Thr	2.17875	Significant	Downregulated
LP_RS02400	3413.68	-1.58495	0.349677	-4.53262	5.82572e-06	6.72215e-05	gene-LP_RS02400	nicotinamide riboside transporter PnuC	5.23465	Significant	Downregulated	pnuC
LP_RS02465	44.3095	-1.78942	0.680742	-2.62863	0.0085729	0.0379172	gene-LP_RS02465	tRNA-Leu	2.06687	Significant	Downregulated
LP_RS02475	32588.1	-1.78761	0.389918	-4.58458	4.54909e-06	5.34775e-05	gene-LP_RS02475	mannose/fructose/sorbose PTS transporter subunit IIA	5.34208	Significant	Downregulated
LP_RS02480	39943.3	-1.7749	0.383265	-4.63099	3.63926e-06	4.3435e-05	gene-LP_RS02480	PTS mannose/fructose/sorbose transporter subunit IIC	5.43899	Significant	Downregulated
LP_RS02485	44794.1	-1.90365	0.337124	-5.64675	1.63508e-08	2.88865e-07	gene-LP_RS02485	PTS system mannose/fructose/sorbose family transporter subunit IID	7.78646	Significant	Downregulated
LP_RS02570	5677.91	-1.90255	0.315804	-6.02447	1.69668e-09	3.3368e-08	gene-LP_RS02570	AEC family transporter	8.7704	Significant	Downregulated
LP_RS02575	3990.11	-1.67348	0.361294	-4.63189	3.62341e-06	4.34116e-05	gene-LP_RS02575	DMT family transporter	5.44088	Significant	Downregulated
LP_RS02670	3706.55	-1.33453	0.342996	-3.8908	9.99153e-05	0.000824367	gene-LP_RS02670	50S ribosomal protein L11	4.00037	Significant	Downregulated	rplK
LP_RS02675	34899.1	-1.41188	0.382169	-3.69439	0.000220419	0.00165288	gene-LP_RS02675	50S ribosomal protein L1	3.65675	Significant	Downregulated	rplA
LP_RS03005	2743.01	-2.09285	0.304396	-6.8754	6.18164e-12	1.51015e-10	gene-LP_RS03005	TIGR00730 family Rossman fold protein	11.2089	Significant	Downregulated
LP_RS03010	60072.5	-1.48611	0.342174	-4.34314	1.40463e-05	0.000145923	gene-LP_RS03010	class 1b ribonucleoside-diphosphate reductase subunit beta	4.85244	Significant	Downregulated	nrdF
LP_RS03015	51842.9	-1.2821	0.289467	-4.42919	9.45891e-06	0.000103059	gene-LP_RS03015	class 1b ribonucleoside-diphosphate reductase subunit alpha	5.02416	Significant	Downregulated	nrdE
LP_RS03180	464.028	-2.16996	0.501527	-4.3267	1.5136e-05	0.000155692	gene-LP_RS03180	phosphate ABC transporter substrate-binding protein	4.81999	Significant	Downregulated
LP_RS03440	1344.35	-1.30697	0.285277	-4.58142	4.6183e-06	5.40877e-05	gene-LP_RS03440	hypothetical protein	5.33552	Significant	Downregulated
LP_RS03445	4267.09	-1.25349	0.244196	-5.13315	2.84939e-07	4.22277e-06	gene-LP_RS03445	ClC family H(+)/Cl(-) exchange transporter	6.54525	Significant	Downregulated
LP_RS03605	376.375	-1.60184	0.42733	-3.74849	0.000177899	0.00136681	gene-LP_RS03605	MFS transporter	3.74983	Significant	Downregulated
LP_RS03610	362.295	-1.49009	0.472033	-3.15676	0.00159532	0.00923806	gene-LP_RS03610	hypothetical protein	2.79715	Significant	Downregulated
LP_RS03725	6955.35	-1.40207	0.410071	-3.41909	0.000628316	0.00418922	gene-LP_RS03725	amino acid permease	3.20182	Significant	Downregulated
LP_RS04020	2778.84	-1.57627	0.416445	-3.78507	0.000153667	0.00120129	gene-LP_RS04020	PTS lactose/cellobiose transporter subunit IIA	3.81342	Significant	Downregulated
LP_RS04025	2182.26	-1.59272	0.35539	-4.4816	7.40866e-06	8.18617e-05	gene-LP_RS04025	hypothetical protein	5.13026	Significant	Downregulated
LP_RS04030	104089	-1.0064	0.258027	-3.90037	9.60447e-05	0.000796636	gene-LP_RS04030	M1 family metallopeptidase	4.01753	Significant	Downregulated
LP_RS04220	2019.06	-1.70286	0.34606	-4.92069	8.62399e-07	1.15739e-05	gene-LP_RS04220	AzlD domain-containing protein	6.06429	Significant	Downregulated
LP_RS04225	2216.6	-1.26859	0.254752	-4.97969	6.36848e-07	8.81127e-06	gene-LP_RS04225	AzlC family ABC transporter permease	6.19596	Significant	Downregulated
LP_RS04315	2211.55	-1.08894	0.28048	-3.88241	0.000103426	0.000851087	gene-LP_RS04315	M15 family metallopeptidase	3.98537	Significant	Downregulated
LP_RS04335	112.969	-2.66791	0.744798	-3.58205	0.000340904	0.00245059	gene-LP_RS04335	tRNA-Thr	3.46737	Significant	Downregulated
LP_RS04410	13070.1	-1.11979	0.332105	-3.37179	0.00074681	0.00485504	gene-LP_RS04410	30S ribosomal protein S10	3.12679	Significant	Downregulated	rpsJ
LP_RS04420	51660.1	-1.08271	0.345472	-3.13402	0.0017243	0.00982129	gene-LP_RS04420	50S ribosomal protein L4	2.76339	Significant	Downregulated	rplD
LP_RS04425	9136.04	-1.00191	0.292615	-3.42401	0.000617053	0.00413174	gene-LP_RS04425	50S ribosomal protein L23	3.20968	Significant	Downregulated	rplW
LP_RS04480	3388.77	-1.21049	0.263907	-4.58681	4.50079e-06	5.31093e-05	gene-LP_RS04480	type Z 30S ribosomal protein S14	5.34671	Significant	Downregulated
LP_RS04505	6924.21	-1.13956	0.388855	-2.93056	0.00338352	0.0174017	gene-LP_RS04505	50S ribosomal protein L30	2.47063	Significant	Downregulated	rpmD
LP_RS04630	4031	-1.80569	0.521739	-3.4609	0.000538378	0.00368383	gene-LP_RS04630	Ldh family oxidoreductase	3.26891	Significant	Downregulated
LP_RS04635	860.408	-2.68794	0.542607	-4.95376	7.27918e-07	9.89142e-06	gene-LP_RS04635	transketolase	6.13792	Significant	Downregulated	tkt
LP_RS04640	585.442	-2.78419	0.511283	-5.44549	5.16634e-08	8.63912e-07	gene-LP_RS04640	shikimate dehydrogenase	7.28682	Significant	Downregulated	aroE
LP_RS04645	3893.89	-1.48872	0.317403	-4.69031	2.72785e-06	3.37066e-05	gene-LP_RS04645	3-deoxy-7-phosphoheptulonate synthase	5.56418	Significant	Downregulated	aroF
LP_RS04650	2265.01	-1.1015	0.26287	-4.1903	2.78586e-05	0.000263184	gene-LP_RS04650	3-dehydroquinate synthase	4.55504	Significant	Downregulated	aroB
LP_RS04680	410.288	-1.44337	0.417413	-3.45789	0.000544414	0.00370307	gene-LP_RS04680	triphosphoribosyl-dephospho-CoA synthase	3.26407	Significant	Downregulated
LP_RS04690	345.586	-1.31332	0.380002	-3.45608	0.000548102	0.00371782	gene-LP_RS04690	metal ABC transporter permease	3.26114	Significant	Downregulated
LP_RS04775	1589.01	-3.37937	0.473366	-7.13902	9.39958e-13	2.51218e-11	gene-LP_RS04775	malolactic enzyme	12.0269	Significant	Downregulated
LP_RS04780	777.35	-3.38048	0.418909	-8.06973	7.04554e-16	2.75392e-14	gene-LP_RS04780	AEC family transporter	15.1521	Significant	Downregulated
LP_RS04935	26969.7	-1.64449	0.513996	-3.19942	0.00137705	0.00810931	gene-LP_RS04935	cold-shock protein	2.86105	Significant	Downregulated
LP_RS05005	691.801	-1.84798	0.287615	-6.42516	1.31729e-10	2.86054e-09	gene-LP_RS05005	D/L-lactic acid transporter LarD	9.88032	Significant	Downregulated	larD
LP_RS05050	7393.16	-1.16482	0.358939	-3.24517	0.00117381	0.00712717	gene-LP_RS05050	glycosyltransferase family 2 protein	2.9304	Significant	Downregulated
LP_RS05065	16168.9	-1.05982	0.347906	-3.04627	0.00231699	0.0126887	gene-LP_RS05065	glycosyl hydrolase	2.63508	Significant	Downregulated
LP_RS05075	11898	-1.06025	0.291375	-3.63878	0.00027393	0.00202023	gene-LP_RS05075	dTDP-glucose 4,6-dehydratase	3.56236	Significant	Downregulated	rfbB
LP_RS05200	696.976	-1.18768	0.392573	-3.02538	0.00248325	0.0134811	gene-LP_RS05200	polysaccharide biosynthesis protein	2.60498	Significant	Downregulated
LP_RS05205	716.461	-1.06232	0.362408	-2.93128	0.00337571	0.0173902	gene-LP_RS05205	polysaccharide biosynthesis protein	2.47163	Significant	Downregulated
LP_RS05215	125.772	-1.49686	0.449151	-3.33264	0.000860255	0.00545643	gene-LP_RS05215	DUF4422 domain-containing protein	3.06537	Significant	Downregulated
LP_RS05270	1022.12	-1.26022	0.305528	-4.12473	3.71164e-05	0.000343382	gene-LP_RS05270	competence protein ComK	4.43043	Significant	Downregulated
LP_RS05370	17546.2	-1.32096	0.431494	-3.06137	0.00220325	0.0121295	gene-LP_RS05370	oligopeptide ABC transporter permease	2.65694	Significant	Downregulated
LP_RS05375	21599.8	-1.43372	0.507849	-2.82313	0.00475571	0.023309	gene-LP_RS05375	ABC transporter permease	2.32278	Significant	Downregulated
LP_RS05380	18574.4	-1.47438	0.543589	-2.71231	0.00668159	0.0307707	gene-LP_RS05380	ABC transporter ATP-binding protein	2.17512	Significant	Downregulated
LP_RS05385	30702	-1.54059	0.469739	-3.27967	0.0010393	0.00642272	gene-LP_RS05385	ATP-binding cassette domain-containing protein	2.98326	Significant	Downregulated
LP_RS05575	2432.13	-2.12703	0.383227	-5.55031	2.85166e-08	4.84628e-07	gene-LP_RS05575	amino acid permease	7.5449	Significant	Downregulated
LP_RS05580	1832.53	-1.56289	0.485429	-3.21961	0.00128365	0.00767492	gene-LP_RS05580	homocysteine S-methyltransferase	2.89155	Significant	Downregulated	mmuM
LP_RS05835	32.7048	-2.26853	0.844196	-2.68721	0.00720517	0.0327956	gene-LP_RS05835	tRNA-His	2.14236	Significant	Downregulated
LP_RS05865	712.135	-1.28672	0.39528	-3.25522	0.00113306	0.0069336	gene-LP_RS05865	bifunctional homocysteine S-methyltransferase/methylenetetrahydrofolate reductase	2.94575	Significant	Downregulated
LP_RS05870	699.286	-1.68564	0.421983	-3.99458	6.48101e-05	0.000570877	gene-LP_RS05870	5-methyltetrahydropteroyltriglutamate--homocysteine S-methyltransferase	4.18836	Significant	Downregulated	metE
LP_RS05920	39.8798	-2.02394	0.761519	-2.65777	0.00786597	0.0351887	gene-LP_RS05920	tRNA-Asp	2.10425	Significant	Downregulated
LP_RS05980	232.276	-1.19553	0.298126	-4.01016	6.0678e-05	0.000542114	gene-LP_RS05980	MFS transporter	4.21697	Significant	Downregulated
LP_RS06135	1072.46	-1.55022	0.299881	-5.16947	2.34761e-07	3.52932e-06	gene-LP_RS06135	FAD-dependent oxidoreductase	6.62937	Significant	Downregulated
LP_RS07000	63855.2	-1.18163	0.447746	-2.63906	0.00831366	0.0369273	gene-LP_RS07000	KH domain-containing protein	2.08021	Significant	Downregulated
LP_RS07045	227.87	-1.30968	0.443607	-2.95234	0.00315378	0.0164365	gene-LP_RS07045	anthranilate synthase component I family protein	2.50117	Significant	Downregulated
LP_RS07050	12.1772	-2.30184	0.876699	-2.62557	0.00865032	0.0382056	gene-LP_RS07050	aminodeoxychorismate/anthranilate synthase component II	2.06297	Significant	Downregulated
LP_RS07055	39.3794	-2.19244	0.559439	-3.91899	8.89201e-05	0.000745451	gene-LP_RS07055	anthranilate phosphoribosyltransferase	4.051	Significant	Downregulated	trpD
LP_RS07070	161.573	-1.15587	0.42232	-2.73696	0.0062009	0.0290272	gene-LP_RS07070	tryptophan synthase subunit beta	2.20755	Significant	Downregulated	trpB
LP_RS07075	127.755	-1.67681	0.36635	-4.57708	4.71515e-06	5.5016e-05	gene-LP_RS07075	tryptophan synthase subunit alpha	5.3265	Significant	Downregulated	trpA
LP_RS07315	424.018	-1.06099	0.363786	-2.91652	0.00353959	0.0180265	gene-LP_RS07315	2-hydroxymuconate tautomerase	2.45105	Significant	Downregulated
LP_RS07345	431.626	-1.3749	0.520064	-2.64371	0.00820036	0.0365278	gene-LP_RS07345	aspartate aminotransferase family protein	2.08617	Significant	Downregulated
LP_RS07350	1619.2	-1.53876	0.486424	-3.16342	0.00155926	0.00906281	gene-LP_RS07350	amino acid permease	2.80708	Significant	Downregulated
LP_RS07435	525.687	-1.85375	0.591861	-3.13206	0.00173583	0.00986899	gene-LP_RS07435	ATP-binding cassette domain-containing protein	2.76049	Significant	Downregulated
LP_RS07440	462.977	-2.59588	0.552554	-4.69797	2.62763e-06	3.26056e-05	gene-LP_RS07440	methionine ABC transporter permease	5.58044	Significant	Downregulated
LP_RS07445	1212.73	-2.0876	0.466545	-4.47459	7.65576e-06	8.42942e-05	gene-LP_RS07445	MetQ/NlpA family ABC transporter substrate-binding protein	5.11601	Significant	Downregulated
LP_RS07540	2246.57	-1.90596	0.398617	-4.78144	1.74042e-06	2.23045e-05	gene-LP_RS07540	LD-carboxypeptidase	5.75935	Significant	Downregulated
LP_RS07545	6994.58	-2.13603	0.297965	-7.16873	7.56965e-13	2.05829e-11	gene-LP_RS07545	hypothetical protein	12.1209	Significant	Downregulated
LP_RS07550	9006.79	-1.97166	0.267813	-7.36205	1.81103e-13	5.19548e-12	gene-LP_RS07550	ATP-binding cassette domain-containing protein	12.7421	Significant	Downregulated
LP_RS07560	761.185	-2.50072	0.332594	-7.51883	5.52691e-14	1.67793e-12	gene-LP_RS07560	alpha/beta hydrolase	13.2575	Significant	Downregulated
LP_RS07690	725.05	-1.2387	0.322515	-3.84076	0.000122652	0.000988489	gene-LP_RS07690	MFS transporter	3.91132	Significant	Downregulated
LP_RS07905	2327.13	-1.26739	0.293679	-4.31558	1.59185e-05	0.00016267	gene-LP_RS07905	MFS transporter	4.7981	Significant	Downregulated
LP_RS08050	229451	-1.22037	0.264754	-4.60946	4.03708e-06	4.79998e-05	gene-LP_RS08050	pyruvate kinase	5.39393	Significant	Downregulated	pyk
LP_RS08055	89370.3	-1.16881	0.271408	-4.30648	1.65873e-05	0.000168404	gene-LP_RS08055	6-phosphofructokinase	4.78022	Significant	Downregulated	pfkA
LP_RS08150	533.936	-1.00012	0.276995	-3.61061	0.000305474	0.00222661	gene-LP_RS08150	DHA2 family efflux MFS transporter permease subunit	3.51503	Significant	Downregulated
LP_RS08550	12839	-1.53668	0.248392	-6.18651	6.1512e-10	1.25167e-08	gene-LP_RS08550	D-alanine--poly(phosphoribitol) ligase subunit DltC	9.21104	Significant	Downregulated	dltC
LP_RS08615	301.725	-1.14544	0.452018	-2.53405	0.0112752	0.0471763	gene-LP_RS08615	shikimate kinase	1.94788	Significant	Downregulated
LP_RS08625	1005.08	-1.23989	0.477507	-2.59658	0.00941566	0.0407795	gene-LP_RS08625	3-phosphoshikimate 1-carboxyvinyltransferase	2.02615	Significant	Downregulated	aroA
LP_RS08630	292.132	-1.47466	0.571096	-2.58216	0.00981848	0.0421157	gene-LP_RS08630	amino acid biosynthesis protein	2.00796	Significant	Downregulated
LP_RS08640	936.251	-1.06103	0.409013	-2.59411	0.00948352	0.0409599	gene-LP_RS08640	MFS transporter	2.02303	Significant	Downregulated
LP_RS08725	137992	-1.36703	0.324835	-4.2084	2.57187e-05	0.000246695	gene-LP_RS08725	D-2-hydroxyacid dehydrogenase	4.58975	Significant	Downregulated
LP_RS08900	297.737	-1.23643	0.426409	-2.89963	0.00373604	0.0188126	gene-LP_RS08900	oligosaccharide flippase family protein	2.42759	Significant	Downregulated
LP_RS08905	98.34	-1.82868	0.415131	-4.40507	1.0575e-05	0.000113408	gene-LP_RS08905	glycosyltransferase	4.97572	Significant	Downregulated
LP_RS08910	180.576	-2.27059	0.441048	-5.14817	2.63037e-07	3.93549e-06	gene-LP_RS08910	polysaccharide polymerase	6.57998	Significant	Downregulated
LP_RS08915	90.1074	-2.20854	0.435559	-5.07059	3.9659e-07	5.68871e-06	gene-LP_RS08915	glycosyltransferase	6.40166	Significant	Downregulated
LP_RS08920	85.8572	-2.46248	0.43814	-5.62029	1.90636e-08	3.29347e-07	gene-LP_RS08920	glycosyltransferase family 4 protein	7.7198	Significant	Downregulated
LP_RS08925	53.811	-1.81962	0.474525	-3.83462	0.000125759	0.00100575	gene-LP_RS08925	sugar transferase	3.90046	Significant	Downregulated
LP_RS08930	91.8384	-2.4845	0.509649	-4.87492	1.08855e-06	1.44233e-05	gene-LP_RS08930	SDR family NAD(P)-dependent oxidoreductase	5.96315	Significant	Downregulated
LP_RS08935	159.483	-1.81464	0.428204	-4.23778	2.25738e-05	0.000222612	gene-LP_RS08935	CpsB/CapC family capsule biosynthesis tyrosine phosphatase	4.6464	Significant	Downregulated
LP_RS08940	170.532	-1.46063	0.330172	-4.42384	9.69609e-06	0.000105277	gene-LP_RS08940	CpsD/CapB family tyrosine-protein kinase	5.0134	Significant	Downregulated
LP_RS08945	140.848	-1.6838	0.436258	-3.85965	0.00011355	0.00092466	gene-LP_RS08945	GNVR domain-containing protein	3.94481	Significant	Downregulated
LP_RS09015	4173.26	-1.03775	0.409529	-2.53401	0.0112766	0.0471763	gene-LP_RS09015	30S ribosomal protein S15	1.94782	Significant	Downregulated	rpsO
LP_RS09040	324.884	-1.61441	0.29711	-5.43372	5.51916e-08	9.18e-07	gene-LP_RS09040	helix-hairpin-helix domain-containing protein	7.25813	Significant	Downregulated
LP_RS09075	4451.73	-1.42811	0.315548	-4.52582	6.01617e-06	6.91638e-05	gene-LP_RS09075	TIGR03766 family XrtG-associated glycosyltransferase	5.22068	Significant	Downregulated
LP_RS09080	2058.36	-1.07094	0.274031	-3.90811	9.30228e-05	0.000773623	gene-LP_RS09080	TIGR03111 family XrtG-associated glycosyltransferase	4.03141	Significant	Downregulated
LP_RS09180	9349.54	-1.11935	0.279313	-4.00751	6.13619e-05	0.000546663	gene-LP_RS09180	ATP-dependent RecD-like DNA helicase	4.2121	Significant	Downregulated
LP_RS09615	25308.1	-1.18496	0.297366	-3.98485	6.7523e-05	0.000591441	gene-LP_RS09615	amino acid permease	4.17055	Significant	Downregulated
LP_RS09720	13733.3	-1.12856	0.348293	-3.24027	0.00119415	0.00720868	gene-LP_RS09720	cyclic-di-AMP-binding protein CbpB	2.92294	Significant	Downregulated	cbpB
LP_RS09725	3622.55	-1.26138	0.294176	-4.28783	1.8043e-05	0.000181416	gene-LP_RS09725	metallophosphoesterase	4.74369	Significant	Downregulated
LP_RS09730	3042.26	-1.56563	0.334441	-4.68133	2.85023e-06	3.46797e-05	gene-LP_RS09730	XTP/dITP diphosphatase	5.54512	Significant	Downregulated
LP_RS09735	8615.14	-1.19015	0.312884	-3.80383	0.000142479	0.00111943	gene-LP_RS09735	glutamate racemase	3.84625	Significant	Downregulated	racE
LP_RS09885	6220.01	-1.05431	0.28453	-3.70546	0.000211009	0.00159378	gene-LP_RS09885	aspartate kinase	3.6757	Significant	Downregulated
LP_RS09915	5527.68	-1.061	0.251297	-4.22211	2.42029e-05	0.000235039	gene-LP_RS09915	rod shape-determining protein MreD	4.61613	Significant	Downregulated	mreD
LP_RS10065	2703.58	-1.23505	0.253542	-4.87117	1.10942e-06	1.45763e-05	gene-LP_RS10065	methionine ABC transporter permease	5.9549	Significant	Downregulated
LP_RS10140	16423.4	-1.26562	0.290041	-4.3636	1.27941e-05	0.000134253	gene-LP_RS10140	F0F1 ATP synthase subunit C	4.89299	Significant	Downregulated	atpE
LP_RS10365	164.168	-1.4079	0.425254	-3.31073	0.000930537	0.00585471	gene-LP_RS10365	tRNA-Trp	3.03127	Significant	Downregulated
LP_RS10670	8345.51	-1.06857	0.347752	-3.07279	0.00212068	0.0118092	gene-LP_RS10670	GRP family sugar transporter	2.67353	Significant	Downregulated
LP_RS10700	895.673	-2.33025	0.476822	-4.88705	1.02357e-06	1.362e-05	gene-LP_RS10700	DMT family transporter	5.98988	Significant	Downregulated
LP_RS10710	1538.55	-1.4452	0.415452	-3.47862	0.000503994	0.00347134	gene-LP_RS10710	ECF transporter S component	3.29758	Significant	Downregulated
LP_RS10740	2256.96	-1.08473	0.252188	-4.30126	1.69833e-05	0.000171867	gene-LP_RS10740	Lrp/AsnC family transcriptional regulator	4.76998	Significant	Downregulated
LP_RS10760	4341.02	-1.30435	0.297219	-4.38851	1.14128e-05	0.000120975	gene-LP_RS10760	ABC-F family ATP-binding cassette domain-containing protein	4.94261	Significant	Downregulated
LP_RS10780	2075.63	-3.37173	0.342228	-9.85228	6.70042e-23	4.76187e-21	gene-LP_RS10780	N-acetylglucosamine-specific PTS transporter subunit IIBC	22.1739	Significant	Downregulated	nagE
LP_RS10785	2045.12	-1.16378	0.43556	-2.67191	0.00754206	0.034038	gene-LP_RS10785	2-dehydropantoate 2-reductase	2.12251	Significant	Downregulated
LP_RS10795	2035.97	-1.67651	0.445637	-3.76206	0.00016852	0.00130436	gene-LP_RS10795	homoserine dehydrogenase	3.77335	Significant	Downregulated
LP_RS10800	841.086	-1.99328	0.475879	-4.18863	2.80641e-05	0.000263532	gene-LP_RS10800	O-acetylhomoserine aminocarboxypropyltransferase/cysteine synthase family protein	4.55185	Significant	Downregulated
LP_RS10805	509.967	-1.58704	0.410752	-3.86374	0.000111663	0.000914058	gene-LP_RS10805	homoserine O-succinyltransferase	3.95209	Significant	Downregulated
LP_RS10810	1027.64	-1.30569	0.363241	-3.59456	0.000324938	0.00235204	gene-LP_RS10810	tryptophan ABC transporter substrate-binding protein	3.4882	Significant	Downregulated	trpX
LP_RS10815	1139.64	-1.66001	0.400145	-4.14851	3.3464e-05	0.00031051	gene-LP_RS10815	ABC transporter permease	4.47542	Significant	Downregulated
LP_RS10820	1962.63	-1.45055	0.409897	-3.53882	0.000401927	0.00282433	gene-LP_RS10820	ATP-binding cassette domain-containing protein	3.39585	Significant	Downregulated
LP_RS10835	2844.81	-1.25149	0.329098	-3.80278	0.000143083	0.00112136	gene-LP_RS10835	TerC family protein	3.84441	Significant	Downregulated
LP_RS10840	613.06	-2.17981	0.34795	-6.26471	3.73528e-10	7.83907e-09	gene-LP_RS10840	sugar O-acetyltransferase	9.42768	Significant	Downregulated
LP_RS10855	78.95	-1.21633	0.462696	-2.62879	0.00856896	0.0379172	gene-LP_RS10855	phosphoribosyl-AMP cyclohydrolase	2.06707	Significant	Downregulated	hisI
LP_RS10870	63.423	-1.59582	0.395817	-4.03171	5.53731e-05	0.000499246	gene-LP_RS10870	imidazole glycerol phosphate synthase subunit HisH	4.2567	Significant	Downregulated	hisH
LP_RS10875	106.511	-1.03881	0.352394	-2.94787	0.00319967	0.0166202	gene-LP_RS10875	imidazoleglycerol-phosphate dehydratase HisB	2.49489	Significant	Downregulated	hisB
LP_RS10885	48.7558	-1.61569	0.479739	-3.36786	0.00075753	0.00491452	gene-LP_RS10885	ATP phosphoribosyltransferase	3.1206	Significant	Downregulated	hisG
LP_RS10920	122.011	-1.00629	0.357924	-2.81147	0.00493161	0.0240205	gene-LP_RS10920	SDR family oxidoreductase	2.30701	Significant	Downregulated
LP_RS10925	138.358	-1.50768	0.423967	-3.55612	0.000376366	0.00268086	gene-LP_RS10925	polyketide cyclase	3.42439	Significant	Downregulated
LP_RS10930	62099.4	-1.40083	0.265806	-5.2701	1.36352e-07	2.11075e-06	gene-LP_RS10930	aspartate-semialdehyde dehydrogenase	6.86534	Significant	Downregulated
LP_RS10945	877.83	-1.08578	0.420308	-2.5833	0.00978595	0.0420339	gene-LP_RS10945	TMEM175 family protein	2.0094	Significant	Downregulated
LP_RS11075	6371.52	-2.81659	0.279421	-10.0801	6.76591e-24	5.16025e-22	gene-LP_RS11075	1-deoxy-D-xylulose-5-phosphate synthase	23.1697	Significant	Downregulated
LP_RS11160	324.858	-1.73309	0.526215	-3.29351	0.000989463	0.00617575	gene-LP_RS11160	PLP-dependent transferase	3.0046	Significant	Downregulated
LP_RS11175	328.465	-2.1615	0.421508	-5.12803	2.92797e-07	4.2929e-06	gene-LP_RS11175	DUF2798 domain-containing protein	6.53343	Significant	Downregulated
LP_RS11345	617.114	-1.3049	0.379061	-3.44246	0.000576443	0.0039016	gene-LP_RS11345	PLP-dependent aminotransferase family protein	3.23924	Significant	Downregulated
LP_RS11350	20270.1	-4.77161	1.05664	-4.51584	6.30661e-06	7.19736e-05	gene-LP_RS11350	aminotransferase class I/II-fold pyridoxal phosphate-dependent enzyme	5.2002	Significant	Downregulated
LP_RS11355	34059.6	-4.68316	1.06586	-4.39381	1.11383e-05	0.000118872	gene-LP_RS11355	4-hydroxy-tetrahydrodipicolinate synthase	4.95318	Significant	Downregulated	dapA
LP_RS11435	3667.89	-1.99091	0.564691	-3.52566	0.000422427	0.00296173	gene-LP_RS11435	PucR family transcriptional regulator	3.37425	Significant	Downregulated
LP_RS11440	12859.8	-1.00376	0.329857	-3.043	0.00234234	0.0127827	gene-LP_RS11440	nucleobase:cation symporter-2 family protein	2.63035	Significant	Downregulated
LP_RS11470	3510.89	-1.63026	0.36355	-4.48428	7.31622e-06	8.1127e-05	gene-LP_RS11470	methionine synthase	5.13571	Significant	Downregulated
LP_RS11485	9571.39	-1.25262	0.361307	-3.46692	0.000526457	0.00361015	gene-LP_RS11485	phosphoribosylglycinamide formyltransferase	3.27864	Significant	Downregulated	purN
LP_RS11490	19099	-1.42271	0.421526	-3.37514	0.000737792	0.00480641	gene-LP_RS11490	phosphoribosylformylglycinamidine cyclo-ligase	3.13207	Significant	Downregulated	purM
LP_RS11625	1592.09	-1.02444	0.349377	-2.93219	0.00336586	0.0173902	gene-LP_RS11625	PatB family C-S lyase	2.4729	Significant	Downregulated
LP_RS11700	632.612	-2.01831	0.429016	-4.70451	2.54479e-06	3.17034e-05	gene-LP_RS11700	MFS transporter	5.59435	Significant	Downregulated
LP_RS11920	10387.2	-1.26289	0.297949	-4.23861	2.2491e-05	0.000222562	gene-LP_RS11920	cation:dicarboxylase symporter family transporter	4.64799	Significant	Downregulated
LP_RS11985	1737.3	-1.01734	0.365923	-2.78021	0.00543238	0.0259344	gene-LP_RS11985	MDR family MFS transporter	2.26501	Significant	Downregulated
LP_RS12000	435.996	-2.10519	0.316069	-6.66056	2.72789e-11	6.31859e-10	gene-LP_RS12000	putative sulfate exporter family transporter	10.5642	Significant	Downregulated
LP_RS12160	2170.52	-1.12916	0.286461	-3.94175	8.08883e-05	0.000685468	gene-LP_RS12160	sugar O-acetyltransferase	4.09211	Significant	Downregulated
LP_RS12210	2785.71	-1.08726	0.332209	-3.27282	0.00106481	0.00655445	gene-LP_RS12210	ABC transporter ATP-binding protein	2.97273	Significant	Downregulated
LP_RS12300	3936.73	-1.36274	0.504753	-2.69983	0.00693758	0.0317626	gene-LP_RS12300	proline iminopeptidase-family hydrolase	2.15879	Significant	Downregulated
LP_RS12305	7699.86	-1.86782	0.385309	-4.84759	1.24971e-06	1.63508e-05	gene-LP_RS12305	APC family permease	5.90319	Significant	Downregulated
LP_RS12355	12615.2	-1.94138	0.243946	-7.95823	1.74516e-15	6.49655e-14	gene-LP_RS12355	anaerobic ribonucleoside-triphosphate reductase activating protein	14.7582	Significant	Downregulated	nrdG
LP_RS12360	16202.7	-1.46456	0.347561	-4.21381	2.51099e-05	0.000241596	gene-LP_RS12360	anaerobic ribonucleoside-triphosphate reductase	4.60015	Significant	Downregulated	nrdD
LP_RS12410	1402.7	-1.41197	0.298173	-4.73541	2.18613e-06	2.7454e-05	gene-LP_RS12410	zinc-ribbon domain-containing protein	5.66032	Significant	Downregulated
LP_RS12415	845.911	-1.48754	0.274836	-5.41248	6.2159e-08	1.01765e-06	gene-LP_RS12415	zinc ribbon domain-containing protein	7.2065	Significant	Downregulated
LP_RS12435	1326.38	-2.57392	0.333565	-7.71641	1.19655e-14	4.02325e-13	gene-LP_RS12435	PTS sugar transporter subunit IIC	13.9221	Significant	Downregulated
LP_RS12450	470.344	-1.15497	0.343376	-3.36359	0.000769357	0.00498091	gene-LP_RS12450	EamA family transporter	3.11387	Significant	Downregulated
LP_RS12540	287.274	-1.80199	0.426624	-4.22383	2.40183e-05	0.000233973	gene-LP_RS12540	ABC transporter ATP-binding protein	4.61946	Significant	Downregulated
LP_RS12545	186.615	-1.80994	0.667653	-2.7109	0.00671001	0.0308562	gene-LP_RS12545	ABC transporter ATP-binding protein	2.17328	Significant	Downregulated
LP_RS12550	248.151	-1.64288	0.54664	-3.00541	0.00265223	0.0141528	gene-LP_RS12550	branched-chain amino acid ABC transporter permease	2.57639	Significant	Downregulated
LP_RS12555	187.073	-1.85791	0.500283	-3.71372	0.000204238	0.00155013	gene-LP_RS12555	branched-chain amino acid ABC transporter permease	3.68986	Significant	Downregulated
LP_RS12560	165.019	-1.76205	0.63827	-2.76066	0.0057684	0.0272886	gene-LP_RS12560	ABC transporter substrate-binding protein	2.23894	Significant	Downregulated
LP_RS12585	2351.44	-2.30515	0.442731	-5.20666	1.92266e-07	2.91852e-06	gene-LP_RS12585	Nramp family divalent metal transporter	6.7161	Significant	Downregulated
LP_RS12590	1183.59	-2.0962	0.518453	-4.04317	5.27327e-05	0.000480744	gene-LP_RS12590	universal stress protein	4.27792	Significant	Downregulated
LP_RS12595	29.8187	-2.92728	0.629143	-4.65281	3.27443e-06	3.95334e-05	gene-LP_RS12595	hypothetical protein	5.48486	Significant	Downregulated
LP_RS12625	2289.51	-1.23175	0.316423	-3.89272	9.91274e-05	0.00082003	gene-LP_RS12625	hypothetical protein	4.00381	Significant	Downregulated
LP_RS12630	1754.47	-1.10633	0.274667	-4.0279	5.62766e-05	0.000504232	gene-LP_RS12630	metallophosphoesterase family protein	4.24967	Significant	Downregulated
LP_RS13035	9778.86	-3.78257	0.322785	-11.7185	1.02422e-31	1.68565e-29	gene-LP_RS13035	aldo/keto reductase	30.9896	Significant	Downregulated
LP_RS13235	1048.29	-1.79843	0.360904	-4.98313	6.25624e-07	8.69478e-06	gene-LP_RS13235	Ldh family oxidoreductase	6.20369	Significant	Downregulated
LP_RS13240	1484.27	-1.28734	0.25991	-4.95302	7.30706e-07	9.89142e-06	gene-LP_RS13240	cell wall hydrolase/muramidase	6.13626	Significant	Downregulated
LP_RS13250	486.985	-2.07895	0.289801	-7.17373	7.29789e-13	2.0018e-11	gene-LP_RS13250	SH3 domain-containing protein	12.1368	Significant	Downregulated
LP_RS13300	413.931	-1.16969	0.355447	-3.29075	0.000999196	0.00622407	gene-LP_RS13300	hypothetical protein	3.00035	Significant	Downregulated
LP_RS13325	9747.02	-1.52181	0.353103	-4.3098	1.63401e-05	0.000166434	gene-LP_RS13325	cyclopropane-fatty-acyl-phospholipid synthase family protein	4.78675	Significant	Downregulated
LP_RS13330	591.387	-1.20071	0.306338	-3.91957	8.87088e-05	0.000745451	gene-LP_RS13330	hypothetical protein	4.05203	Significant	Downregulated
LP_RS13745	1164.04	-1.07797	0.395795	-2.72357	0.00645813	0.0298295	gene-LP_RS13745	vitamin B12 independent methionine synthase	2.18989	Significant	Downregulated
LP_RS13910	10256.2	-2.66755	0.352824	-7.56059	4.0125e-14	1.25471e-12	gene-LP_RS13910	BCCT family transporter	13.3966	Significant	Downregulated
LP_RS13955	1689.11	-2.15343	0.398072	-5.40965	6.31492e-08	1.02848e-06	gene-LP_RS13955	Na+/H+ antiporter NhaC	7.19963	Significant	Downregulated	nhaC
LP_RS14095	1676.75	-1.45086	0.239946	-6.0466	1.47935e-09	2.9278e-08	gene-LP_RS14095	cytosine permease	8.82993	Significant	Downregulated
LP_RS14220	456.245	-1.06767	0.301464	-3.54161	0.000397692	0.00280719	gene-LP_RS14220	threonine/serine exporter family protein	3.40045	Significant	Downregulated
LP_RS14255	64152.8	-1.85036	0.26461	-6.99277	2.69513e-12	6.96501e-11	gene-LP_RS14255	WxL domain-containing protein	11.5694	Significant	Downregulated
LP_RS14260	22921.4	-1.74956	0.269261	-6.49762	8.16005e-11	1.8226e-09	gene-LP_RS14260	DUF916 and DUF3324 domain-containing protein	10.0883	Significant	Downregulated
LP_RS14265	19771.4	-1.6449	0.309651	-5.3121	1.08367e-07	1.72011e-06	gene-LP_RS14265	WxL domain-containing protein	6.9651	Significant	Downregulated
LP_RS14270	1250.63	-3.02291	0.488095	-6.19328	5.89239e-10	1.22023e-08	gene-LP_RS14270	AraC family transcriptional regulator	9.22971	Significant	Downregulated
LP_RS14470	1101.33	-1.31756	0.34621	-3.80567	0.000141423	0.00111393	gene-LP_RS14470	branched-chain amino acid transport system II carrier protein	3.84948	Significant	Downregulated	brnQ
LP_RS14750	1442.17	-1.68002	0.313596	-5.35727	8.44879e-08	1.34793e-06	gene-LP_RS14750	6-phospho-beta-glucosidase	7.07321	Significant	Downregulated
LP_RS14755	2857.87	-2.4699	0.338625	-7.29391	3.01087e-13	8.55908e-12	gene-LP_RS14755	beta-glucoside-specific PTS transporter subunit IIABC	12.5213	Significant	Downregulated
LP_RS14985	164200	-1.43593	0.341972	-4.19896	2.68143e-05	0.000254085	gene-LP_RS14985	LytTR family DNA-binding domain-containing protein	4.57163	Significant	Downregulated
LP_RS14995	13458.9	-2.17619	0.539876	-4.03091	5.55604e-05	0.000499246	gene-LP_RS14995	cyclic lactone autoinducer peptide	4.25523	Significant	Downregulated
LP_RS15010	132300	-1.25606	0.376881	-3.33277	0.000859847	0.00545643	gene-LP_RS15010	hypothetical protein	3.06558	Significant	Downregulated
LP_RS15440	218.697	-1.00181	0.322943	-3.10211	0.00192147	0.0107871	gene-LP_RS15440	amidohydrolase family protein	2.71637	Significant	Downregulated
LP_RS15920	120.107	-1.91384	0.453998	-4.21552	2.49207e-05	0.000240516	gene-LP_RS15920	hypothetical protein	4.60344	Significant	Downregulated
LP_RS15995	317.172	-2.37514	0.383844	-6.18777	6.10211e-10	1.25167e-08	gene-LP_RS15995	hypothetical protein	9.21452	Significant	Downregulated
LP_RS16095	12886.9	-4.21709	0.452311	-9.32343	1.12644e-20	7.04475e-19	gene-LP_RS16095	hypothetical protein	19.9483	Significant	Downregulated
LP_RS16100	367.112	-1.03119	0.344999	-2.98897	0.00279924	0.014836	gene-LP_RS16100	hypothetical protein	2.55296	Significant	Downregulated
LP_RS16115	260.582	-1.72027	0.304056	-5.65776	1.53366e-08	2.72486e-07	gene-LP_RS16115	SH3 domain-containing protein	7.81427	Significant	Downregulated
